# Supplementary material for: Zebrafish B cell acute lymphoblastic leukemia: new findings in an old model
Source: Oncotarget. 2020 Apr 14;11(15):1292–305. doi: 10.18632/oncotarget.27555 (PMC7170496; doi:10.18632/oncotarget.27555)
Supplement: Supplementary file 2 [file oncotarget-11-1292-s002.xlsx]

## Sheet: Genes in Fig. 6A
Supplementary Table 2: Differentially-regulated genes in Figure 6A
RNA binding pathway genes (n=38)
geneName	ensemblID	lfc_mMyc_BALL_vs_hMYC_BALL	padj_mMyc_BALL_vs_hMYC_BALL	10.2A	10.2B	9.2A	9.2B	hMYC-1	hMYC-3	hMYC-4	hMYC-5	human_orthoName	human_orthoEntrezID	pathway	group_color
u2af2a	ENSDARG00000012505	1.36196	4.3098e-08	2765.16	2746.57	2832.62	2940.57	1134.07	1243.59	985.7	1052.5	U2AF2	11338	RNA binding	Blue
kri1	ENSDARG00000075380	1.40111	0.000951585	2583.49	2864.85	2396.07	2291.47	877.922	1009.29	984.559	917.97	KRI1	65095	RNA binding	Blue
urb1	ENSDARG00000060308	1.41924	0.0317416	2632.78	2620.73	3223.04	3345.23	1242.48	1138.46	1162.53	774.537	URB1	9875	RNA binding	Blue
elac2	ENSDARG00000034060	1.44881	0.00106576	1037.87	1173.63	705.066	744.747	354.995	307.393	300.045	358.087	ELAC2	60528	RNA binding	Blue
gtpbp10	ENSDARG00000040300	1.44914	0.00997797	1494.05	1350.63	1490.85	1469.87	597.327	468.6	619.485	420.406	GTPBP10	85865	RNA binding	Blue
cs	ENSDARG00000103364	1.48837	0.00375955	7940.75	8410.01	4900.86	4941	2491.34	1763.26	2053.54	2819.2	CS	1431	RNA binding	Blue
rbm34	ENSDARG00000101877	1.50857	0.0149173	1058.5	1014.23	1404.37	1391.39	451.715	428.549	309.172	476.79	RBM34	23029	RNA binding	Blue
baz2a	ENSDARG00000102974	1.51123	0.00685684	9529.35	10608.8	12311.5	11921.7	3931.52	3426.39	3765.97	3986.44	BAZ2A	11176	RNA binding	Blue
otud4	ENSDARG00000077810	1.52729	0.0189404	2002.38	2244.91	1619.34	1572.06	604.767	692.887	586.4	585.601	ALG13	79868	RNA binding	Blue
znf346	ENSDARG00000060695	1.59784	0.000846	1690.62	1628.31	2013.88	2005.34	652.596	458.587	608.077	664.737	ZNF346	23567	RNA binding	Blue
tsr1	ENSDARG00000007744	1.59818	0.0155149	4784.16	4914.3	4592.81	4640.98	1269.05	1156.48	1848.19	1710.31	TSR1	55720	RNA binding	Blue
ubap2b	ENSDARG00000060065	1.61208	0.0140089	13669.9	15670.7	11632.8	11570.2	4693.59	3843.92	4210.9	3931.05	UBAP2L	9898	RNA binding	Blue
ddx54	ENSDARG00000105286	1.61708	0.000275162	2721.04	3147.57	3223.04	3172.74	1028.85	918.175	984.559	981.278	DDX54	79039	RNA binding	Blue
usp10	ENSDARG00000103422	1.68155	0.00243551	10011.3	10812.6	8665.06	8480.8	3064.22	2997.84	2505.32	2860.74	USP10	9100	RNA binding	Blue
adka	ENSDARG00000039429	1.68966	0.0095896	3136.53	3012.5	1363.18	1398.75	756.756	706.905	530.498	644.953	ADK	132	RNA binding	Blue
pus7	ENSDARG00000031774	1.71186	5.39465e-05	2601.83	2808.65	2649.76	2649.53	734.436	758.972	895.572	822.018	PUS7	54517	RNA binding	Blue
fasn	ENSDARG00000087657	1.73064	0.0469796	5038.04	4808.59	8832.26	8905.09	2219.25	1304.67	2017.03	2116.87	FASN	2194	RNA binding	Blue
ddx31	ENSDARG00000035507	1.73169	0.00105823	1226.99	1193.76	510.678	506.853	263.589	265.34	219.044	259.168	DDX31	64794	RNA binding	Blue
rrp8	ENSDARG00000071652	1.76165	0.0173875	1283.72	1463.89	1592.16	1683.24	381.567	472.605	425.539	373.914	RRP8	23378	RNA binding	Blue
cdc5l	ENSDARG00000043797	1.77057	5.02894e-10	3974.38	4023.38	4705.65	5014.58	1286.06	1402.8	1126.03	1371.02	CDC5L	988	RNA binding	Blue
ddx24	ENSDARG00000104708	1.79038	0.00136999	2685.5	3339.67	3496.5	3320.71	1044.79	834.068	750.684	918.959	DDX24	57062	RNA binding	Blue
akap17a	ENSDARG00000104768	1.80711	0.00145195	1547.35	1801.96	1202.57	1177.21	365.624	400.513	424.399	375.893	AKAP17A	8227	RNA binding	Blue
xpo5	ENSDARG00000098868	1.84836	0.000923829	799.462	745.785	1010.65	983.459	284.846	229.294	208.777	228.503	XPO5	57510	RNA binding	Blue
hdlbpa	ENSDARG00000009830	2.0128	0.000518905	20000.3	19308.2	30284.9	31142	6617.37	5484.02	5400.81	6409.96	HDLBP	3069	RNA binding	Blue
nol12	ENSDARG00000038027	2.06689	0.000384404	1929.02	2009.17	1310.47	1364.42	372.001	424.543	330.848	375.893	NOL12	79159	RNA binding	Blue
eif2b2	ENSDARG00000041397	2.10733	8.88714e-07	3380.09	3398.4	3349.06	3498.92	838.596	782.001	700.486	814.105	EIF2B2	8892	RNA binding	Blue
surf6	ENSDARG00000035427	2.19727	0.0103677	467.642	401.835	255.339	328.637	89.2802	83.1064	50.1977	62.3191	SURF6	6838	RNA binding	Blue
rrp36	ENSDARG00000032516	2.32881	2.61657e-07	629.827	762.563	829.44	863.286	139.235	162.208	148.311	143.433	RRP36	88745	RNA binding	Blue
adat1	ENSDARG00000061348	2.33655	5.47156e-06	661.92	727.329	518.091	591.874	138.172	135.173	109.522	94.9624	ADAT1	23536	RNA binding	Blue
fars2	ENSDARG00000091247	2.47709	1.83391e-07	681.405	605.688	1041.95	1006.35	145.612	123.158	149.452	165.195	FARS2	10667	RNA binding	Blue
ddx6	ENSDARG00000061338	2.58447	1.79634e-06	1541.61	1551.13	2210.74	2284.93	231.703	275.352	339.975	363.033	DDX6	1656	RNA binding	Blue
ptrh1	ENSDARG00000098206	2.62134	6.24178e-06	429.245	371.634	570.807	537.101	76.5259	83.1064	62.7471	73.2002	PTRH1	138428	RNA binding	Blue
efl1	ENSDARG00000079672	2.91792	9.52725e-07	1758.82	1745.76	1667.12	1594.95	107.349	114.146	334.271	291.811	EFL1	79631	RNA binding	Blue
fam46a	ENSDARG00000116442	3.77567	0.000179504	103.729	91.4405	238.866	199.471	17.0058	4.00513	11.4086	6.92434	TENT5A	55603	RNA binding	Blue
rbm45	ENSDARG00000063731	3.84537	6.95457e-10	524.951	455.525	639.172	597.596	25.5086	31.0397	52.4794	37.5893	RBM45	129831	RNA binding	Blue
hist1h1e (si:dkey-23a13.17)	ENSDARG00000105328	5.2078	0.000287435	181.097	161.069	246.279	250.974	4.25144	6.00769	3.42257	2.96757	HIST1H1E	3008	RNA binding	Blue
chtopb	ENSDARG00000070430	5.94892	4.16012e-05	438.988	439.585	692.71	709.595	5.3143	5.00641	3.42257	13.8487	CHTOP	26097	RNA binding	Blue
hist1h1b (si:ch1073-153i20.4)	ENSDARG00000105350	8.70022	1.61044e-08	273.364	235.732	290.757	298.389	0	1.00128	0	0.989191	HIST1H1B	3009	RNA binding	Blue
fos, jun, & myc-related genes (n=24)
geneName	ensemblID	lfc_mMyc_BALL_vs_hMYC_BALL	padj_mMyc_BALL_vs_hMYC_BALL	10.2A	10.2B	9.2A	9.2B	hMYC-1	hMYC-3	hMYC-4	hMYC-5	human_orthoName	human_orthoEntrezID	pathway	group_color
fosaa*	ENSDARG00000040135	-6.31185	0.000126711	2.29236	7.55013	25.5339	23.7077	2460.52	525.673	2647.93	1830	FOS	2353	fos/jun-related Genes	Green
fosab	ENSDARG00000031683	-3.92655	0.000268432	190.266	224.826	743.778	797.885	7847.09	10066.9	9713.25	10425.1	FOS	2353	fos/jun-related Genes	Green
fosb	ENSDARG00000055751	-5.81477	1.05e-05	18.3389	10.9057	74.1307	99.7356	2698.6	1995.55	7166.86	3885.54	FOSB	2354	fos/jun-related Genes	Green
fosl2	ENSDARG00000040623	-6.34108	2.02e-06	53.2974	63.7567	87.3095	98.9181	9171.42	2623.36	6351.15	15078.2	FOSL2	2355	fos/jun-related Genes	Green
fosl1a*	ENSDARG00000015355	-5.17381	0.000275903	8.02327	2.51671	9.8841	10.6276	342.241	285.365	791.754	285.876	FOSL1	8061	fos/jun-related Genes	Green
fosl1b*	ENSDARG00000079373	0.76783	1	10.3156	10.0668	9.8841	19.6201	8.50288	5.00641	4.56343	2.96757	FOSL1	8061	fos/jun-related Genes	Green
junba	ENSDARG00000074378	-5.42399	4.99e-07	67.6247	93.9572	77.4254	62.9479	4584.11	1779.28	4972.99	4519.62	JUNB	3726	fos/jun-related Genes	Green
junbb	ENSDARG00000104773	-3.98931	0.000168193	157.6	198.82	213.332	264.872	5092.16	2218.84	6683.14	2706.43	JUNB	3726	fos/jun-related Genes	Green
jund	ENSDARG00000067850	-4.20087	3.03e-07	257.891	219.793	246.279	259.967	4353.47	4583.87	6840.58	5262.5	JUND	3727	fos/jun-related Genes	Green
jun*	ENSDARG00000043531	-2.77844	0.0279091	534.694	658.539	824.498	851.841	6862.89	4213.39	11038.9	6697.81	JUN	3725	fos/jun-related Genes	Green
myca	ENSDARG00000045695	-6.24885	7.82e-12	18.3389	25.1671	26.3576	24.5252	2924.99	1259.61	2096.89	1922	MYC	4609	myc Family	Red
mycb	ENSDARG00000007241	-5.43684	2.17e-07	15.4735	19.2948	13.1788	16.3501	1223.35	663.85	747.261	736.948	MYC	4609	myc Family	Red
mych	ENSDARG00000077473	-3.88293	8.69e-05	451.022	477.336	496.676	541.189	9988.76	6040.73	6170.89	13560.8	MYCN	4613	myc Family	Red
mycn	ENSDARG00000006837	-4.3975	0.00437319	1.14618	0.838903	0	0	26.5715	10.0128	18.2537	15.8271	MYCN	4613	myc Family	Red
mycla*	ENSDARG00000006003	-1.23323	0.404593	192.559	194.626	302.289	262.419	893.865	546.7	663.979	486.682	MYCL	4610	myc Family	Red
myclb*	ENSDARG00000034956	-0.346438	1	99.1447	107.38	107.078	100.553	129.669	130.167	288.637	87.0488	MYCL	4610	myc Family	Red
mycbpap*	ENSDARG00000069194	-0.667556	0.384189	0.573091	0.838903	0	0	14.88	1.00128	1.14086	4.94596	MYCBPAP	84073	myc-related Genes	Purple
mycbp*	ENSDARG00000091001	-0.591217	1	113.472	116.608	140.025	134.888	226.389	242.31	185.96	210.698	MYCBP	26292	myc-related Genes	Purple
mycbp2*	ENSDARG00000001220	0.248855	1	1981.75	2238.19	3857.27	3596.21	2362.74	2197.81	2474.52	2606.52	MYCBP2	23077	myc-related Genes	Purple
mxd1*	ENSDARG00000032039	-0.583825	1	65.9054	86.407	42.0074	38.4227	116.915	93.1192	141.466	127.606	MXD1	4084	myc-related Genes	Purple
mxd3*	ENSDARG00000098350	-1.69688	0.215531	32.0931	22.6504	13.1788	16.3501	107.349	145.186	45.6343	95.9516	MXD3	83463	myc-related Genes	Purple
mxd4*	ENSDARG00000054031	-1.18033	0.424287	233.821	202.176	135.906	158.596	475.098	563.722	330.848	548.012	MXD4	10608	myc-related Genes	Purple
mnta*	ENSDARG00000101859	-1.50331	0.102865	577.102	673.639	417.603	422.65	1782.42	1206.54	2780.27	821.029	MNT	4335	myc-related Genes	Purple
mxi1*	ENSDARG00000040884	-0.82764	0.956935	236.113	242.443	467.847	470.066	783.328	902.155	868.192	599.45	MXI1	4601	myc-related Genes	Purple
