# Supplementary material for: Zebrafish B cell acute lymphoblastic leukemia: new findings in an old model
Source: Oncotarget. 2020 Apr 14;11(15):1292–305. doi: 10.18632/oncotarget.27555 (PMC7170496; doi:10.18632/oncotarget.27555)
Supplement: Supplementary file 3 [file oncotarget-11-1292-s003.xlsx]

## Sheet: DE genes in hMYC vs. mMyc B-ALL
Supplementary Table 3: Differentially-expressed genes in hMYC vs. mMyc B-ALL
Genes UP in hMYC B-ALL (n=209)
geneName	ensemblID	lfc_mMyc_BALL_vs_hMYC_BALL	padj_mMyc_BALL_vs_hMYC_BALL	10.2A	10.2B	9.2A	9.2B	hMYC-1	hMYC-3	hMYC-4	hMYC-5	human_orthoName	human_orthoEntrezID
aste1a	ENSDARG00000070132	-14.6801	2.07599e-10	0	0	0	0	810.962	342.438	3067.76	310.606	ASTE1	28990
nfil3-4	ENSDARG00000092346	-14.4981	1.18723e-11	0	0	0	0	1125.57	1073.37	527.076	1103.94	NFIL3	4783
slitrk3a	ENSDARG00000078123	-14.2356	6.18749e-11	0	0	0	0	470.847	1812.32	638.88	369.958	SLITRK3	22865
rgs8	ENSDARG00000070037	-11.9758	5.05658e-07	0	0	0	0	203.006	331.424	165.424	192.892	RGS8	85397
gpc4	ENSDARG00000015472	-11.6874	1.34616e-07	0	0.838903	0	0	1659.12	422.541	545.329	1178.13	GPC4	2239
igfbp2b	ENSDARG00000031422	-11.5789	4.18379e-06	0	0	0	0	22.3201	352.451	181.396	195.86	IGFBP2	3485
egr3	ENSDARG00000089156	-11.3178	2.38874e-22	6.304	4.19452	4.94205	10.6276	16967.5	8456.83	15752.9	38179.8	EGR3	1960
si:dkey-238d18.10	ENSDARG00000089371	-11.2311	1.06999e-06	0	0	0	0	164.743	193.247	18.2537	175.087	CD33	945
asb5b	ENSDARG00000053222	-11.0509	1.59374e-07	0.573091	0	0	0	1298.81	28.0359	176.833	920.937	ASB5	140458
rhag	ENSDARG00000019253	-10.9083	2.08242e-11	0.573091	1.67781	0	4.08753	7108.41	434.556	1118.04	7415.97	RHAG	6005
rnd2	ENSDARG00000070735	-10.6613	2.37895e-11	1.14618	1.67781	0.823675	0	1864.26	1883.41	1311.99	2746	RND2	8153
dusp2	ENSDARG00000098108	-10.5682	5.56895e-30	32.6662	32.7172	9.8841	13.8976	35195.5	16192.7	43781.5	56814.2	DUSP2	1844
ank1a	ENSDARG00000059093	-10.1923	3.60294e-09	0	0	1.64735	0.817505	1891.89	942.206	622.908	484.704	ANK1	286
dap1b	ENSDARG00000109678	-9.77913	1.5362e-33	4.01164	0.838903	0	0.817505	2204.37	1185.52	969.728	1848.8	DAPL1	92196
stxbp1b	ENSDARG00000056036	-9.53401	1.71927e-15	1.71927	0	1.64735	0.817505	341.178	1741.23	1086.1	831.91	STXBP1	6812
CABZ01071020.1	ENSDARG00000079472	-9.20823	1.29916e-08	0	0.838903	1.64735	0.817505	404.95	163.209	351.384	1633.15	F2RL2	2151
hopx	ENSDARG00000089368	-9.10629	2.5854e-16	4.58473	6.71123	5.76572	4.08753	2455.21	3182.07	3897.17	4040.85	HOPX	84525
htr3b	ENSDARG00000061749	-9.05154	1.52465e-06	0.573091	0	0	0	22.3201	158.203	156.297	237.406	HTR3B	9177
errfi1a	ENSDARG00000104039	-8.9762	7.21064e-08	0	2.51671	0.823675	6.54004	2550.86	350.449	1484.25	2467.04	ERRFI1	54206
usp28	ENSDARG00000008880	-8.9611	1.77053e-10	8.59636	14.2614	1.64735	0.817505	2302.15	4478.73	5190.9	3896.42	USP28	57646
si:dkey-24p1.1	ENSDARG00000039096	-8.84677	2.1316e-12	10.3156	5.03342	5.76572	1.63501	3654.11	2719.48	3395.19	3878.62	CD22	933
cass4	ENSDARG00000006775	-8.74134	4.93362e-09	0	0.838903	0.823675	0.817505	184.938	486.623	406.145	210.698	CASS4	57091
tectb	ENSDARG00000045268	-8.73014	3.60403e-05	0	0.838903	0	0	87.1545	125.16	131.199	178.054	TECTB	6975
p2ry8	ENSDARG00000055560	-8.63474	7.48008e-20	4.01164	2.51671	2.47102	0	1128.76	832.065	1099.79	1179.12	P2RY8	286530
cybb	ENSDARG00000056615	-8.60312	1.05744e-31	10.3156	4.19452	23.8866	22.8901	7443.21	6916.85	6923.86	5102.25	CYBB	1536
rem1	ENSDARG00000020544	-8.27238	1.66333e-09	3.43854	5.03342	0	0	932.128	536.687	716.458	1149.44	REM1	28954
dpp6b	ENSDARG00000024744	-8.21645	1.83675e-07	1.14618	1.67781	0	0	62.7087	676.866	223.608	203.773	DPP6	1804
si:ch211-251f6.6	ENSDARG00000053448	-8.19548	9.17183e-07	1.71927	0.838903	0	0	197.692	634.813	49.0568	326.433	TECPR1	25851
calb1	ENSDARG00000031598	-8.16168	1.54177e-06	0.573091	0.838903	2.47102	4.90503	90.3431	2120.71	1408.96	154.314	CALB1	793
unm_hu7912	ENSDARG00000076873	-8.02938	2.57832e-07	0	3.35561	0.823675	0.817505	386.881	572.733	362.792	296.757	AJM1	389813
carmil3	ENSDARG00000086990	-7.91773	8.54194e-12	0.573091	1.67781	0	4.08753	666.413	168.215	294.341	659.791	CARMIL3	90668
gata2a	ENSDARG00000059327	-7.89462	7.66443e-11	1.14618	5.87232	0.823675	2.45252	770.573	694.889	659.415	666.715	GATA2	2624
ptger2a	ENSDARG00000011434	-7.8771	2.64581e-14	7.45018	5.03342	4.94205	4.90503	2161.86	1104.41	1129.45	1927.93	PTGER2	5732
abhd2b	ENSDARG00000045804	-7.83812	2.60374e-16	2.29236	0.838903	1.64735	2.45252	586.699	384.492	338.834	656.823	ABHD2	11057
valopb	ENSDARG00000054181	-7.77261	1.7906e-05	0	3.35561	0	0	326.298	217.278	206.495	232.46	OPN1LW	5956
magi3a	ENSDARG00000101869	-7.63334	4.93362e-09	10.3156	10.0668	4.11837	7.35755	537.807	1170.5	5259.35	1265.18	MAGI3	260425
dapp1	ENSDARG00000039535	-7.55632	4.38261e-10	2.86545	5.87232	5.76572	6.54004	1077.74	493.632	1550.42	1701.41	DAPP1	27071
enc1	ENSDARG00000035398	-7.47925	6.79347e-11	53.8705	79.6958	62.5993	55.5904	9447.76	7251.28	4265.66	33123.1	ENC1	8507
capga	ENSDARG00000035560	-7.40425	1.19382e-10	103.156	87.2459	28.8286	31.8827	17658.4	10351.3	9276.3	15805.3	CAPG	822
jam2a	ENSDARG00000058996	-7.24501	3.0542e-11	10.8887	10.0668	3.2947	7.35755	2289.4	1182.51	755.247	1607.44	JAM2	58494
rhov	ENSDARG00000070434	-7.24296	6.14609e-07	1.71927	2.51671	1.64735	0.817505	529.304	127.163	107.241	615.277	RHOV	171177
tbx21	ENSDARG00000004473	-7.22192	1.00321e-06	0.573091	0	2.47102	0.817505	163.68	212.272	197.368	232.46	TBX21	30009
sftpbb	ENSDARG00000067566	-7.13481	4.08875e-27	34.3854	16.7781	8.23675	10.6276	3442.6	1373.76	1444.32	4984.54	PSAP	5660
lipia	ENSDARG00000007108	-7.09086	8.73317e-06	0	2.51671	0	0.817505	86.0916	176.226	197.368	117.714	LIPH	200879
mef2cb	ENSDARG00000009418	-7.06154	3.79146e-15	19.4851	10.9057	6.5894	8.17505	2405.25	1461.87	1081.53	2218.76	MEF2C	4208
egr2b	ENSDARG00000042826	-7.0498	8.88874e-10	8.02327	10.9057	39.5364	49.8678	4516.09	2048.62	2046.7	9036.26	EGR2	1959
pparg	ENSDARG00000031848	-7.03265	2.0849e-14	3.43854	4.19452	0.823675	0	495.293	278.356	152.875	354.131	PPARG	5468
slc46a2	ENSDARG00000075229	-7.01061	4.39726e-13	8.59636	17.617	4.94205	2.45252	1189.34	1036.33	1084.95	1515.44	SLC46A2	57864
klf2b	ENSDARG00000040432	-6.98454	2.75343e-14	11.4618	4.19452	4.11837	2.45252	966.14	1142.46	588.682	752.775	KLF2	10365
tlr19	ENSDARG00000026663	-6.92246	5.03325e-08	2.86545	0.838903	0.823675	0	129.669	305.391	183.678	159.26	TLR1	7096
zgc:194621	ENSDARG00000074696	-6.88121	7.4001e-10	0.573091	0.838903	1.64735	1.63501	112.663	107.137	112.945	320.498	EPSTI1	94240
tfap2e	ENSDARG00000008861	-6.86276	0.000329916	2.29236	1.67781	9.8841	8.99256	2659.28	602.772	648.007	1184.06	TFAP2E	339488
si:ch211-160j14.2	ENSDARG00000073961	-6.80669	1.63201e-06	0	0	4.11837	0.817505	212.572	53.0679	209.918	268.071	CYSTM1	84418
sema3ab	ENSDARG00000042210	-6.75702	0.000276767	0	0	0.823675	2.45252	132.857	11.0141	109.522	365.012	SEMA3A	10371
gpr137ba	ENSDARG00000078448	-6.74323	1.04841e-11	4.58473	1.67781	4.11837	4.90503	469.784	417.534	606.936	500.531	GPR137B	7107
ccl34b.4	ENSDARG00000094002	-6.66095	1.50852e-06	7.45018	5.03342	13.1788	7.35755	467.658	1362.74	2550.96	276.974	CCL21	6366
b3gnt7	ENSDARG00000038489	-6.63937	7.12914e-10	49.8589	35.2339	41.1837	44.9628	6645	4807.15	3229.76	6376.33	B3GNT7	93010
metrn	ENSDARG00000030367	-6.55262	1.35459e-06	3.43854	4.19452	0	3.27002	325.235	390.5	284.073	373.914	METRN	79006
tlr9	ENSDARG00000044490	-6.49495	7.63355e-07	3.43854	1.67781	4.11837	3.27002	131.795	700.897	525.935	178.054	TLR9	54106
chrna1	ENSDARG00000009021	-6.38864	1.42084e-18	4.01164	2.51671	13.1788	3.27002	586.699	424.543	371.919	733.98	CHRNA1	1134
sept9a	ENSDARG00000020235	-6.26739	8.51476e-06	7.45018	4.19452	8.23675	6.54004	755.693	274.351	375.342	1525.33	SEPT9	10801
sox6	ENSDARG00000015536	-6.25718	1.75164e-07	8.02327	4.19452	4.11837	3.27002	957.637	54.0692	157.438	824.986	SOX6	55553
myca	ENSDARG00000045695	-6.24885	7.81916e-12	18.3389	25.1671	26.3576	24.5252	2924.99	1259.61	2096.89	1922	MYC	4609
nrarpb	ENSDARG00000018958	-6.23254	6.85785e-08	4.01164	5.87232	0.823675	0	307.166	153.196	102.677	426.341	NRARP	441478
sgcd	ENSDARG00000098573	-6.19995	1.11148e-07	1.14618	0	7.41307	2.45252	186	346.443	296.623	199.817	SGCD	6444
si:ch73-380l3.1	ENSDARG00000075697	-6.19227	8.32409e-07	34.3854	20.1337	5.76572	13.0801	1432.74	1890.42	2092.33	1920.02	MAG	4099
mtbl	ENSDARG00000102051	-6.14908	9.23115e-12	0.573091	5.03342	3.2947	4.08753	328.424	155.199	169.988	335.336	MT4	84560
megf10	ENSDARG00000017229	-6.11206	9.05329e-09	13.7542	12.5836	2.47102	4.90503	1053.29	329.422	559.02	934.786	MEGF10	84466
tescb	ENSDARG00000030839	-6.09844	1.24878e-15	9.74254	13.4225	0	3.27002	407.075	348.446	610.358	618.245	TESC	54997
batf	ENSDARG00000011818	-6.09038	1.99738e-10	11.4618	11.7446	7.41307	5.72254	732.31	392.502	1081.53	712.218	BATF	10538
illr1	ENSDARG00000059254	-6.0883	0.00011842	9.16945	0	0	0	256.149	459.588	352.525	91.0056	CLEC4E	26253
prdm1a	ENSDARG00000002445	-6.01948	3.66296e-07	2.29236	0.838903	7.41307	7.35755	440.024	174.223	687.937	190.914	PRDM1	639
FAT4	ENSDARG00000105285	-5.91596	0.000289172	7.45018	5.87232	0.823675	1.63501	460.218	397.509	383.328	313.574	FAT4	79633
prr18	ENSDARG00000093768	-5.84443	1.48101e-08	2.86545	0	4.11837	8.99256	276.344	223.286	240.721	398.644	PRR18	285800
adrb2a	ENSDARG00000088124	-5.8421	3.79631e-07	8.02327	9.22794	10.7078	25.3427	936.38	1059.36	1140.86	734.969	ADRB2	154
skilb	ENSDARG00000022904	-5.80814	2.83553e-07	47.5665	48.6564	30.476	25.3427	2357.42	1583.03	4904.54	1889.36	SKIL	6498
ctsla	ENSDARG00000007836	-5.78306	2.98904e-08	104.876	72.1457	7.41307	10.6276	5631.03	1697.17	2052.4	4136.8	CTSL	1514
hdac9b	ENSDARG00000056642	-5.70164	3.74438e-07	27.5084	13.4225	54.3625	58.8604	3139.69	2294.94	1689.61	3150.57	HDAC9	9734
ajap1	ENSDARG00000038655	-5.68736	3.13281e-06	2.29236	3.35561	0.823675	0	114.789	114.146	88.9868	110.789	AJAP1	55966
map2k1	ENSDARG00000007825	-5.57527	3.78852e-14	5.15782	5.87232	0	3.27002	156.24	192.246	224.749	190.914	MAP2K1	5604
hvcn1	ENSDARG00000040338	-5.57288	1.25485e-05	14.9004	5.87232	2.47102	3.27002	726.996	259.332	198.509	632.093	HVCN1	84329
lamc3	ENSDARG00000093572	-5.56846	0.000300409	18.912	23.4893	123.551	116.903	6247.49	3879.97	3254.86	7767.13	LAMC3	10319
rasd1	ENSDARG00000019274	-5.49002	0.000205671	4.58473	4.19452	9.8841	8.17505	42.5144	975.248	117.508	680.564	RASD1	51655
samsn1a	ENSDARG00000054543	-5.40015	3.36792e-07	13.1811	5.03342	7.41307	8.17505	238.081	511.655	739.275	351.163	SAMSN1	64092
unc13ba	ENSDARG00000017391	-5.33757	0.000496165	169.062	140.097	9.8841	6.54004	5771.33	5330.82	4804.15	5488.03	UNC13B	10497
cdaa	ENSDARG00000111188	-5.3336	9.82135e-06	6.87709	7.55013	3.2947	1.63501	181.749	192.246	444.934	205.752	CDA	978
scn1lab	ENSDARG00000062744	-5.32422	3.61714e-05	22.3505	6.71123	0.823675	3.27002	908.745	302.387	295.482	479.758	SCN2A	6326
dacha	ENSDARG00000010132	-5.29532	9.57318e-05	24.0698	37.7507	21.4155	7.35755	2044.94	595.763	428.962	1852.76	DACH2	117154
stk38b	ENSDARG00000018516	-5.27564	0.000271755	4.58473	6.71123	5.76572	6.54004	441.087	226.29	263.538	411.504	STK38	11329
FAM83G	ENSDARG00000062929	-5.25894	9.93748e-06	16.0465	20.1337	5.76572	4.90503	960.825	122.156	400.441	831.91	FAM83G	644815
bpifcl	ENSDARG00000099980	-5.22552	1.60156e-07	16.6196	14.2614	21.4155	22.8901	480.413	1317.69	1072.41	564.828	LBP	3929
cpeb3	ENSDARG00000060103	-5.21799	2.43448e-06	8.02327	10.9057	4.94205	6.54004	343.304	359.46	212.199	486.682	CPEB3	22849
dusp5	ENSDARG00000019307	-5.174	2.10942e-05	22.9236	29.3616	22.2392	31.8827	867.294	547.701	2042.13	1577.76	DUSP5	1847
rgs13	ENSDARG00000017653	-5.11572	9.10658e-07	720.375	653.506	190.269	190.479	18089.9	11548.8	23639.7	22406.2	RGS21	431704
efna1a	ENSDARG00000030326	-5.10571	8.20387e-05	30.9469	36.0728	3.2947	3.27002	906.619	838.073	1139.72	589.558	EFNA1	1942
sh3bp5b	ENSDARG00000103978	-5.06241	1.67316e-07	71.6363	67.1123	3.2947	5.72254	2243.7	1375.76	784.909	1558.97	SH3BP5	9467
itga9	ENSDARG00000032435	-4.97413	2.54602e-05	13.7542	15.1003	31.2996	27.7952	1162.77	737.945	601.231	1126.69	ITGA9	3680
csrnp1b	ENSDARG00000038429	-4.86138	1.51926e-05	428.099	380.023	349.238	358.885	17075.9	7322.37	11567.1	21063.8	CSRNP1	64651
si:ch211-150i13.1	ENSDARG00000078102	-4.84063	0.00218814	3.43854	4.19452	6.5894	4.08753	160.492	163.209	112.945	445.136	PSD	5662
igic1s1	ENSDARG00000093272	-4.77656	5.54809e-05	147.857	152.68	42.8311	26.9777	3351.2	3854.93	2601.15	3666.93	IGLL5	100423062
cyfip1	ENSDARG00000044345	-4.76591	6.89259e-08	181.097	170.297	44.4784	53.9554	3259.79	4420.66	2830.47	3896.42	CYFIP1	23191
jak2a	ENSDARG00000104808	-4.71071	3.76139e-13	364.486	393.446	87.3095	77.663	8153.2	6092.8	5107.61	7073.71	JAK2	3717
trpv1	ENSDARG00000059883	-4.71026	3.68076e-08	36.1047	26.8449	9.06042	3.27002	630.276	724.928	464.329	519.325	TRPV1	7442
snx9a	ENSDARG00000000837	-4.57815	9.31514e-06	2.29236	1.67781	4.94205	8.99256	88.2174	187.24	122.072	133.541	SNX9	51429
ngfrb	ENSDARG00000089223	-4.51578	0.000142553	49.2858	52.012	0.823675	0.817505	842.848	687.881	617.203	998.094	NGFR	4804
btk	ENSDARG00000004433	-4.46949	9.75374e-08	71.6363	68.7901	15.6498	26.1602	969.328	1184.52	1074.69	1444.22	BTK	695
mtmr11	ENSDARG00000069755	-4.45623	1.16789e-06	8.59636	12.5836	9.06042	8.99256	298.664	322.413	207.636	174.098	MTMR11	10903
calcrla	ENSDARG00000011473	-4.34625	8.53714e-08	15.4735	11.7446	0	4.90503	139.235	133.17	233.876	270.049	CALCRL	10203
mertka	ENSDARG00000074695	-4.29117	0.0005269	21.2044	10.9057	9.06042	4.90503	354.995	366.469	357.088	214.655	MERTK	10461
cxcr4a	ENSDARG00000057633	-4.28792	0.000148268	907.776	1002.49	112.843	91.5606	10663.7	17714.7	15833.9	9440.84	CXCR4	7852
rin3	ENSDARG00000077618	-4.25918	7.09431e-09	87.1098	95.635	23.0629	26.9777	853.476	1793.3	1040.46	1281	RIN3	79890
ncf2	ENSDARG00000005821	-4.25482	2.52256e-10	95.7062	69.629	34.5943	31.0652	1188.28	1320.69	1274.34	1210.77	NCF2	4688
gadd45ab	ENSDARG00000104571	-4.23475	1.21448e-06	87.1098	83.8903	73.3071	70.3055	2878.22	1538.97	1013.08	1562.92	GADD45A	1647
zfpm2a	ENSDARG00000040123	-4.23455	1.98488e-05	42.9818	35.2339	25.5339	13.8976	637.716	997.277	384.469	744.861	ZFPM2	23414
rdh10b	ENSDARG00000012369	-4.21716	1.97513e-05	93.9869	102.346	238.042	217.456	3994.23	2558.27	3300.5	5016.19	RDH10	157506
htr5ab	ENSDARG00000068557	-4.20697	9.0666e-05	60.1745	57.8843	3.2947	1.63501	992.711	909.164	641.161	399.633	HTR5A	3361
snx18b	ENSDARG00000044246	-4.20209	7.14393e-05	2.86545	1.67781	14.0025	20.4376	121.166	454.582	189.382	144.422	SNX18	112574
id3	ENSDARG00000054823	-4.20074	0.000122617	284.826	285.227	739.66	787.258	8715.45	11625.9	23199.3	6295.21	ID3	3399
hyal2a	ENSDARG00000059931	-4.17649	4.89235e-07	8.59636	6.71123	2.47102	2.45252	61.6459	135.173	101.536	137.498	HYAL2	8692
snx33	ENSDARG00000014954	-4.16707	0.00474371	24.0698	29.3616	75.7781	80.933	1729.27	504.646	862.488	3112.99	SNX33	257364
pdgfbb	ENSDARG00000038139	-4.06306	0.00288215	16.0465	20.1337	0.823675	0.817505	293.349	95.1218	120.931	425.352	PDGFB	5155
pacsin2	ENSDARG00000078014	-4.03055	2.34405e-11	1257.36	1396.77	752.839	753.74	16318.1	14343.4	18456.8	24590.3	PACSIN2	11252
me1	ENSDARG00000053215	-4.02425	7.11013e-06	17.1927	11.7446	2.47102	2.45252	74.4002	297.381	134.621	172.119	ME3	10873
nav2a	ENSDARG00000073688	-4.00636	0.0101316	85.9636	110.735	14.0025	7.35755	2835.71	833.066	887.586	1774.61	NAV2	89797
arhgap4a	ENSDARG00000039265	-3.96568	1.26391e-05	103.156	86.407	43.6548	26.9777	1030.97	1661.13	1681.62	547.023	ARHGAP4	393
ctsbb	ENSDARG00000101051	-3.91847	0.000932777	17.1927	22.6504	16.4735	19.6201	424.081	288.369	139.184	692.434	CTSB	1508
mych	ENSDARG00000077473	-3.88293	8.69067e-05	451.022	477.336	496.676	541.189	9988.76	6040.73	6170.89	13560.8	MYCN	4613
si:ch211-210g13.5	ENSDARG00000062575	-3.86007	2.2606e-06	24.0698	25.1671	4.11837	8.17505	251.898	278.356	303.468	200.806	PLCL2	23228
atg16l2	ENSDARG00000043238	-3.85281	2.84749e-06	8.59636	11.7446	2.47102	2.45252	85.0288	108.138	108.381	116.725	ATG16L2	89849
ldha	ENSDARG00000101251	-3.84073	1.62433e-09	1473.42	1340.57	498.323	492.138	18394.9	8154.44	15233.9	18578	LDHA	3939
ccl35.1	ENSDARG00000103466	-3.80959	0.0249466	67.0516	62.0788	32.947	31.8827	1445.49	382.49	1005.09	4451.36	CCL18	6362
map3k8	ENSDARG00000061710	-3.79044	0.000116042	558.764	498.309	131.788	159.414	7446.4	3705.74	3368.95	8739.51	MAP3K8	1326
tead1a	ENSDARG00000028159	-3.77304	0.0041155	26.9353	26.006	0	0.817505	333.738	172.22	149.452	437.223	TEAD1	7003
amigo3	ENSDARG00000074469	-3.75567	0.0173695	9.74254	10.0668	3.2947	7.35755	205.132	145.186	171.128	275.984	AMIGO3	386724
nbr1a	ENSDARG00000077297	-3.71904	4.5193e-09	283.68	251.671	225.687	237.894	3600.97	2466.16	4475.58	4019.08	NBR1	4077
GPR62 (1 of many)	ENSDARG00000003900	-3.71125	6.79394e-08	23.4967	21.8115	23.8866	19.6201	487.853	232.297	222.467	347.206	GPR62	118442
rnf144b	ENSDARG00000024940	-3.69433	1.78133e-08	56.1629	57.8843	49.4205	67.0354	781.202	453.581	802.022	1261.22	RNF144B	255488
zgc:113921	ENSDARG00000078520	-3.66417	3.43869e-09	65.9054	99.8295	64.2466	53.1378	1272.24	603.773	1297.15	671.661	IKBIP	121457
dap1b	ENSDARG00000086842	-3.6167	1.47085e-07	127.799	121.641	324.528	372.782	4530.97	2399.07	2093.47	3957.75	DAPL1	92196
si:ch211-204d2.4	ENSDARG00000078221	-3.60595	4.40625e-11	312.334	321.3	335.236	304.929	4663.83	5083.51	2963.95	3841.03	PLEKHA2	59339
BX936439.1	ENSDARG00000117130	-3.56432	0.000107133	20.6313	10.0668	18.1208	12.2626	323.109	80.1025	222.467	273.017	ARL10	285598
dlc	ENSDARG00000002336	-3.535	0.0116315	377.667	389.251	228.982	241.164	7163.68	5651.23	3857.24	7101.4	DLL1	28514
ptpn22	ENSDARG00000104197	-3.53334	0.00111073	84.8174	78.018	7.41307	8.99256	476.161	637.816	997.109	573.731	PTPN22	26191
kalrnb	ENSDARG00000063538	-3.51974	0.0071593	12.608	5.87232	13.1788	22.0726	375.19	61.0782	146.03	351.163	KALRN	8997
qsox1	ENSDARG00000039459	-3.48161	0.00112653	67.0516	75.5013	4.11837	0.817505	382.63	687.881	609.217	441.179	QSOX1	5768
mtmr12	ENSDARG00000059817	-3.47817	7.20785e-07	48.7127	37.7507	28.8286	31.0652	746.128	396.508	270.383	443.158	MTMR12	54545
DTX4	ENSDARG00000076302	-3.4069	1.80176e-06	604.038	646.794	327.823	340.082	7670.66	5689.28	4809.85	4580.95	DTX4	23220
card11	ENSDARG00000052741	-3.403	0.00150491	151.869	132.547	7.41307	9.81006	686.607	1373.76	1257.22	861.586	CARD11	84433
ephx2	ENSDARG00000040255	-3.39228	7.45973e-06	12.608	19.2948	30.476	31.8827	291.224	383.491	199.65	232.46	EPHX2	2053
tspan33a	ENSDARG00000004497	-3.36621	0.00102396	106.595	103.185	9.06042	12.2626	583.51	580.743	822.558	1034.69	TSPAN33	340348
spry1	ENSDARG00000103985	-3.34326	0.00690319	8.59636	7.55013	20.5919	19.6201	151.989	148.19	366.215	156.292	SPRY1	10252
tagln2	ENSDARG00000033466	-3.3406	0.00480072	159.892	143.452	28.8286	27.7952	179.623	1793.3	2088.91	1010.95	TAGLN	6876
cyp3c1	ENSDARG00000015575	-3.34034	0.00718753	33.2393	24.3282	3.2947	7.35755	214.698	205.263	272.665	324.455	CYP3A4	1576
arfgap3	ENSDARG00000097583	-3.31899	2.13295e-05	550.167	650.989	261.105	259.149	6456.87	4446.69	3906.29	4626.45	ARFGAP3	26286
lnx1	ENSDARG00000043323	-3.24471	0.00141173	10.3156	12.5836	4.11837	4.90503	106.286	106.136	57.0428	107.822	LNX1	84708
abch1	ENSDARG00000071341	-3.22978	0.000223709	18.3389	20.9726	70.0124	87.4731	310.355	668.856	610.358	624.18	ABCA12	26154
b3gnt7l	ENSDARG00000053133	-3.21503	0.000164233	39.5433	36.0728	22.2392	17.9851	278.469	317.406	229.312	457.006	B3GNT7	93010
vav2	ENSDARG00000044718	-3.13286	0.00225766	81.3789	93.9572	57.6572	48.2328	502.733	1103.41	893.291	625.169	VAV2	7410
ints6l	ENSDARG00000017931	-3.10125	0.000113975	95.7062	98.9906	159.793	178.216	1948.22	1006.29	1097.5	1237.48	INTS6L	203522
cyba	ENSDARG00000018283	-3.07497	0.00130842	116.337	113.252	39.5364	54.7729	835.408	818.047	816.853	875.434	CYBA	1535
tmcc3	ENSDARG00000045525	-3.04099	2.24643e-07	155.308	139.258	166.382	178.216	1732.46	923.182	1739.81	1387.84	CARMIL3	90668
mafa	ENSDARG00000015890	-3.03584	0.0133429	366.778	379.184	90.6042	75.2105	2871.85	2734.5	1937.17	3347.42	MAF	4094
klf2a	ENSDARG00000042667	-3.01228	0.00643075	1196.04	1250.8	316.291	329.455	10883.7	8989.51	6537.11	6498.99	KLF2	10365
abcb10	ENSDARG00000061591	-3.00128	6.54529e-05	70.4902	57.0454	98.0173	97.2831	330.549	592.759	1051.87	988.202	ABCB10	23456
ncf1	ENSDARG00000033735	-2.99842	0.0155844	1741.62	1484.86	268.518	313.105	13617.4	11638.9	9722.38	11929.6	NCF1	653361
s1pr4	ENSDARG00000074851	-2.97856	0.00915542	49.2858	58.7232	9.06042	11.4451	334.801	603.773	182.537	235.428	S1PR4	8698
csf2rb	ENSDARG00000076586	-2.96267	0.0106453	390.275	436.23	40.3601	48.2328	4488.46	1240.59	1848.19	2066.42	CSF2RB	1439
bcr	ENSDARG00000079286	-2.83024	0.0438754	150.723	141.775	86.4858	111.181	2490.28	1331.7	1105.49	1059.42	BCR	613
rab11fip2	ENSDARG00000101432	-2.81733	0.00256342	156.454	129.191	84.0148	103.823	1551.78	714.915	694.782	1142.52	RAB11FIP2	22841
epb41l3b	ENSDARG00000019917	-2.75563	0.0130521	55.5898	61.2399	7.41307	14.7151	310.355	418.536	188.241	313.574	EPB41L3	23136
zgc:194275	ENSDARG00000074014	-2.69536	0.0483168	528.39	426.163	232.276	251.792	2516.85	4278.48	3630.21	5127.97	HRASLS	57110
adora2b	ENSDARG00000002533	-2.68083	0.00955967	49.2858	26.006	23.8866	34.3352	205.132	246.315	324.003	350.174	ADORA2B	136
cd79a	ENSDARG00000037473	-2.66033	0.00755962	311.761	319.622	520.562	534.648	3927.27	4326.54	3348.41	2049.6	CD79A	973
itpr1a	ENSDARG00000014655	-2.64209	0.000293842	210.897	190.431	247.926	235.442	1534.77	1943.49	1233.27	1584.68	ITPR1	3708
si:ch211-167b20.8	ENSDARG00000097877	-2.62136	0.0483223	76.2211	62.0788	11.5314	12.2626	334.801	443.568	321.722	485.693	PPP1R3A	5506
xirp2a	ENSDARG00000071113	-2.60223	0.0317058	129.519	132.547	18.9445	21.2551	1003.34	442.567	395.877	818.061	XIRP2	129446
myd88	ENSDARG00000010169	-2.5664	4.71616e-07	75.0749	62.0788	134.259	110.363	366.687	459.588	715.317	879.391	MYD88	4615
rrbp1a	ENSDARG00000013763	-2.55183	0.00754423	139.261	187.075	261.929	229.719	858.791	2118.71	1501.37	1402.67	RRBP1	6238
ak1	ENSDARG00000001950	-2.51117	0.0145585	13.1811	12.5836	38.7127	49.0503	256.149	241.309	197.368	114.746	AK1	203
hyal1	ENSDARG00000059916	-2.50497	0.00538427	65.3323	43.623	40.3601	37.6052	332.675	277.355	289.778	397.655	HYAL1	3373
irs2a	ENSDARG00000037099	-2.4786	0.000516556	793.158	793.603	551.862	527.291	4812.63	2349.01	3356.4	6168.6	IRS2	8660
dopey2	ENSDARG00000055857	-2.47682	0.00339109	248.721	239.926	233.1	244.434	1698.45	1166.49	1709	1726.14	DOP1B	9980
irf4a	ENSDARG00000006560	-2.4573	0.00726492	171.354	151.842	83.1911	65.4004	723.808	1025.31	498.554	854.661	IRF4	3662
malt2	ENSDARG00000006052	-2.44201	0.0119872	247.002	255.866	55.1862	57.2254	639.842	1188.52	1082.67	1196.92	MALT1	10892
rbm47	ENSDARG00000061985	-2.43411	0.000274959	238.979	236.571	51.8915	41.6928	947.008	861.102	752.965	843.78	RBM47	54502
smad3a	ENSDARG00000036096	-2.3872	0.00105915	236.686	198.82	70.0124	76.028	636.653	1101.41	670.824	1058.43	SMAD3	4088
tyk2	ENSDARG00000020326	-2.33664	0.00109532	3599.58	3439.5	2032.83	1962.83	23186.3	5433.96	13969.8	20075.6	TYK2	7297
braf	ENSDARG00000017661	-2.33343	1.51446e-06	345.001	437.908	476.084	518.298	3086.54	2122.72	1374.73	2839.97	BRAF	673
fam129bb	ENSDARG00000008026	-2.28126	0.0414992	262.476	222.309	32.947	31.8827	481.475	915.171	1225.28	1019.86	FAM129B	64855
cst3	ENSDARG00000007795	-2.17363	0.0196134	249.868	201.337	167.206	169.224	912.997	793.015	1252.66	1342.33	CST3	1471
si:dkeyp-117h8.2	ENSDARG00000011602	-2.14719	0.0491336	786.854	924.471	1546.86	1460.06	9263.89	5019.43	5796.69	6605.82	KIAA1211	57482
unm_hu7910	ENSDARG00000078703	-2.14291	0.000463418	115.764	106.541	53.5389	81.7505	397.51	455.583	345.68	528.228	ASPH	444
si:ch211-110e21.3	ENSDARG00000089338	-2.13743	0.0293261	86.5367	104.863	25.5339	33.5177	252.961	356.456	328.567	385.785	SMIM5	643008
prmt2	ENSDARG00000063212	-2.11318	0.0143877	334.685	330.528	148.261	134.071	1126.63	1405.8	1377.01	864.553	PRMT2	3275
skap2	ENSDARG00000000906	-2.10424	2.22555e-06	252.733	257.543	355.827	361.337	1177.65	1454.86	1225.28	1697.45	SKAP2	8935
asb13b	ENSDARG00000089833	-2.00137	0.00633162	104.876	92.2794	76.6018	55.5904	380.504	250.32	316.017	524.271	ASB13	79754
tnrc5	ENSDARG00000070512	-1.99888	0.00137382	332.393	358.212	200.977	192.114	1297.75	1262.62	808.867	1272.1	CNPY3	10695
lmnb1	ENSDARG00000044299	-1.99394	0.00445641	433.83	374.151	333.588	314.74	1557.09	2072.65	1446.61	1334.42	LMNB1	4001
tmem175	ENSDARG00000076376	-1.94417	0.0230593	94.56	89.7627	39.5364	48.2328	317.795	260.333	330.848	299.725	TMEM175	84286
atp6v1b2	ENSDARG00000043465	-1.93009	0.0482027	54.4436	44.4619	24.7102	13.0801	141.36	184.236	114.086	191.903	ATP6V1B2	526
chst2a	ENSDARG00000075007	-1.92419	0.0212301	71.6363	75.5013	125.199	135.706	377.315	533.683	319.44	524.271	CHST2	9435
wipf1b	ENSDARG00000071084	-1.87237	0.0427876	602.892	591.427	805.554	842.03	3142.88	2869.67	2760.87	3314.78	WIPF1	7456
pik3c2b	ENSDARG00000086927	-1.8471	0.0415166	3615.63	3507.45	6232.75	6157.45	25214.2	18059.1	17420.9	20815.6	PIK3C2B	5287
nek1	ENSDARG00000022350	-1.75232	0.0051422	225.225	238.249	230.629	257.514	878.985	527.675	852.22	1196.92	NEK1	4750
cdk16	ENSDARG00000032072	-1.6875	0.0426927	268.206	251.671	188.622	203.559	998.025	1000.28	632.035	673.639	CDK16	5127
serinc5	ENSDARG00000008153	-1.68603	0.0269659	834.993	772.63	205.095	219.091	2257.51	1393.78	1364.46	2258.32	SERINC5	256987
gm2a	ENSDARG00000088439	-1.65338	0.0111266	290.557	292.777	224.04	264.054	1237.17	670.859	596.668	1116.8	GM2A	2760
hs6st1b	ENSDARG00000071501	-1.55424	0.0263378	108.887	95.635	94.7226	88.2906	275.281	250.32	305.75	399.633	HS6ST1	9394
rtn4rl2b	ENSDARG00000037495	-0.719675	3.61772e-08	0	0	0	0	3011.08	3413.37	5081.38	4949.91	RTN4RL2	349667
Genes UP in mMyc B-ALL (n=192)
geneName	ensemblID	lfc_mMyc_BALL_vs_hMYC_BALL	padj_mMyc_BALL_vs_hMYC_BALL	10.2A	10.2B	9.2A	9.2B	hMYC-1	hMYC-3	hMYC-4	hMYC-5	human_orthoName	human_orthoEntrezID
st13	ENSDARG00000021973	1.16809	0.0322964	8484.04	8481.31	5313.53	5523.07	3525.51	3332.27	2768.86	2647.08	ST13	6767
rptor	ENSDARG00000098726	1.21412	0.000220862	1178.27	1164.4	1343.41	1366.05	598.39	549.704	521.371	523.282	RPTOR	57521
mtor	ENSDARG00000053196	1.28214	0.00195232	4068.94	4210.46	4157.09	4106.33	1832.37	1646.11	1547	1741.97	MTOR	2475
ogdha	ENSDARG00000034270	1.2935	0.0239681	5113.12	5361.43	5190.8	5193.61	2216.06	1902.44	1981.67	2252.39	OGDH	4967
mtrr	ENSDARG00000045398	1.33635	0.00920786	1392.04	1333.02	1145.73	1119.16	438.961	424.543	500.836	590.547	MTRR	4552
u2af2a	ENSDARG00000012505	1.36196	4.3098e-08	2765.16	2746.57	2832.62	2940.57	1134.07	1243.59	985.7	1052.5	U2AF2	11338
pfdn5	ENSDARG00000035043	1.37016	0.0290798	3600.73	3414.34	3265.05	3394.28	1336.01	1367.75	1331.38	1225.61	PFDN5	5204
tti2	ENSDARG00000073773	1.37108	0.0249236	266.487	292.777	284.991	295.937	106.286	123.158	82.1417	115.735	TTI2	80185
qtrt2	ENSDARG00000016093	1.38616	0.0247061	634.985	604.849	581.514	616.399	254.023	191.245	270.383	200.806	QTRT2	79691
kri1	ENSDARG00000075380	1.40111	0.000951585	2583.49	2864.85	2396.07	2291.47	877.922	1009.29	984.559	917.97	KRI1	65095
urb1	ENSDARG00000060308	1.41924	0.0317416	2632.78	2620.73	3223.04	3345.23	1242.48	1138.46	1162.53	774.537	URB1	9875
cdk5	ENSDARG00000056683	1.4482	0.0179392	232.102	222.309	265.223	246.069	65.8973	93.1192	84.4234	100.898	CDK5	1020
elac2	ENSDARG00000034060	1.44881	0.00106576	1037.87	1173.63	705.066	744.747	354.995	307.393	300.045	358.087	ELAC2	60528
gtpbp10	ENSDARG00000040300	1.44914	0.00997797	1494.05	1350.63	1490.85	1469.87	597.327	468.6	619.485	420.406	GTPBP10	85865
ACSF3	ENSDARG00000059503	1.47227	0.000945647	280.241	281.872	184.503	197.836	90.3431	68.0872	95.832	83.0921	ACSF3	197322
thada	ENSDARG00000053082	1.47637	0.0195083	1384.59	1395.94	1849.15	1922.77	658.973	449.575	560.161	614.288	THADA	63892
cs	ENSDARG00000103364	1.48837	0.00375955	7940.75	8410.01	4900.86	4941	2491.34	1763.26	2053.54	2819.2	CS	1431
alg3	ENSDARG00000053155	1.49921	0.00759861	1154.78	1132.52	1168.79	1227.89	336.927	405.519	425.539	453.05	ALG3	10195
hars	ENSDARG00000003693	1.50164	0.001776	3480.38	3611.48	3569.81	3602.75	1344.52	1172.5	1053.01	1392.78	HARS	3035
rbm34	ENSDARG00000101877	1.50857	0.0149173	1058.5	1014.23	1404.37	1391.39	451.715	428.549	309.172	476.79	RBM34	23029
baz2a	ENSDARG00000102974	1.51123	0.00685684	9529.35	10608.8	12311.5	11921.7	3931.52	3426.39	3765.97	3986.44	BAZ2A	11176
otud4	ENSDARG00000077810	1.52729	0.0189404	2002.38	2244.91	1619.34	1572.06	604.767	692.887	586.4	585.601	ALG13	79868
macrod1	ENSDARG00000029609	1.52873	0.0208241	468.788	450.491	429.135	439.818	140.297	167.214	144.889	148.379	MACROD1	28992
sec31b	ENSDARG00000002916	1.53491	0.00104151	1236.16	1399.29	1654.76	1563.89	545.247	463.593	460.906	508.444	SEC31B	25956
scfd2	ENSDARG00000040005	1.54332	1.83056e-06	231.529	254.188	250.397	236.259	89.2802	65.0833	100.395	78.1461	SCFD2	152579
si:dkey-251i10.3	ENSDARG00000042520	1.55639	0.00938151	2398.38	2366.55	2828.5	2762.35	774.825	829.061	870.474	936.764	UTP14C	9724
hypk	ENSDARG00000059725	1.56805	0.00562486	3821.37	4766.65	3745.25	3894.6	1365.77	1289.65	1107.77	1497.64	HYPK	25764
cmtr1	ENSDARG00000030830	1.5771	0.00570715	4709.66	4782.59	1509.8	1543.45	1054.36	1210.55	1009.66	803.223	CMTR1	23070
pex10	ENSDARG00000041511	1.59321	0.00357988	303.738	272.644	303.936	328.637	72.2745	93.1192	79.86	146.4	PEX10	5192
tktb	ENSDARG00000006019	1.59593	0.018627	26692.8	26868.4	13687.8	14149.4	7325.23	5399.91	6858.83	6131.01	TKTL2	84076
znf346	ENSDARG00000060695	1.59784	0.000846	1690.62	1628.31	2013.88	2005.34	652.596	458.587	608.077	664.737	ZNF346	23567
tsr1	ENSDARG00000007744	1.59818	0.0155149	4784.16	4914.3	4592.81	4640.98	1269.05	1156.48	1848.19	1710.31	TSR1	55720
mysm1	ENSDARG00000034693	1.60723	0.00533873	1341.61	1193.76	471.142	483.963	261.464	250.32	350.243	260.157	MYSM1	114803
immp2l	ENSDARG00000004925	1.60782	0.0110837	268.206	265.093	364.888	331.907	106.286	110.141	82.1417	90.0164	IMMP2L	83943
ubap2b	ENSDARG00000060065	1.61208	0.0140089	13669.9	15670.7	11632.8	11570.2	4693.59	3843.92	4210.9	3931.05	UBAP2L	9898
fbxl17	ENSDARG00000042072	1.61608	0.0243141	441.853	546.126	523.857	465.161	167.932	147.188	127.776	163.217	FBXL17	64839
gripap1	ENSDARG00000063069	1.61616	1.29012e-06	812.643	790.247	676.237	654.004	249.772	266.341	212.199	226.525	GRIPAP1	56850
ddx54	ENSDARG00000105286	1.61708	0.000275162	2721.04	3147.57	3223.04	3172.74	1028.85	918.175	984.559	981.278	DDX54	79039
dolpp1	ENSDARG00000036915	1.62257	0.000467685	435.549	463.914	655.645	582.881	193.44	153.196	149.452	186.957	DOLPP1	57171
lpgat1	ENSDARG00000013542	1.62448	0.000959865	1091.16	1103.16	1434.84	1424.91	403.887	292.374	470.033	439.201	LPGAT1	9926
sdccag8	ENSDARG00000078947	1.64143	0.000492566	314.054	301.166	334.412	344.17	113.726	106.136	71.874	114.746	SDCCAG8	10806
patj	ENSDARG00000024964	1.64168	0.00729202	786.854	858.198	1086.43	1084.01	314.607	266.341	310.313	281.92	PATJ	10207
elp4	ENSDARG00000008852	1.64239	0.00931353	998.324	1053.66	572.454	604.136	258.275	223.286	281.792	226.525	ELP4	26610
ambra1a	ENSDARG00000008322	1.64468	0.000780846	1090.02	1236.54	1016.41	968.744	314.607	342.438	359.37	336.325	AMBRA1	55626
acap2	ENSDARG00000060783	1.64645	0.0258442	675.674	685.384	954.639	843.665	184.938	150.192	164.283	449.093	ACAP2	23527
rpp38	ENSDARG00000040350	1.64913	0.00680709	407.468	416.935	796.493	838.76	206.195	163.209	200.791	185.968	RPP38	10557
ube2d4	ENSDARG00000015057	1.67387	0.031981	394.86	447.135	528.799	563.261	138.172	158.203	70.7331	194.871	UBE2D4	51619
sp2	ENSDARG00000076763	1.67616	0.000258616	2641.38	2685.33	3641.47	3674.69	1038.41	1070.37	844.234	928.851	SP2	6668
usp10	ENSDARG00000103422	1.68155	0.00243551	10011.3	10812.6	8665.06	8480.8	3064.22	2997.84	2505.32	2860.74	USP10	9100
zdhhc14	ENSDARG00000037069	1.68778	0.0466112	473.946	458.88	706.713	652.369	164.743	147.188	177.974	169.152	ZDHHC14	79683
adka	ENSDARG00000039429	1.68966	0.0095896	3136.53	3012.5	1363.18	1398.75	756.756	706.905	530.498	644.953	ADK	132
csnk1g1	ENSDARG00000104342	1.6969	0.00469948	3164.61	3375.75	2767.55	2765.62	999.088	685.878	820.276	1099.98	CSNK1G1	53944
ranbp3a	ENSDARG00000008727	1.69788	0.0110592	438.988	424.485	443.961	428.373	137.109	129.165	102.677	140.465	RANBP3	8498
pus7	ENSDARG00000031774	1.71186	5.39465e-05	2601.83	2808.65	2649.76	2649.53	734.436	758.972	895.572	822.018	PUS7	54517
suclg2	ENSDARG00000044914	1.71264	0.00299335	2264.28	2138.36	2835.91	2706.76	735.499	687.881	708.472	837.845	SUCLG2	8801
smpd4	ENSDARG00000020730	1.71636	9.45215e-06	530.109	525.992	820.38	780.718	158.366	195.25	227.03	220.59	SMPD4	55627
gtdc1	ENSDARG00000020642	1.72957	0.00132263	417.783	391.768	395.364	377.687	102.035	103.132	131.199	129.584	GTDC1	79712
fasn	ENSDARG00000087657	1.73064	0.0469796	5038.04	4808.59	8832.26	8905.09	2219.25	1304.67	2017.03	2116.87	FASN	2194
ddx31	ENSDARG00000035507	1.73169	0.00105823	1226.99	1193.76	510.678	506.853	263.589	265.34	219.044	259.168	DDX31	64794
zgc:56235	ENSDARG00000116680	1.748	1.61004e-06	1095.75	1232.35	1096.31	1067.66	332.675	313.401	252.129	420.406	VDAC3	7419
rrp8	ENSDARG00000071652	1.76165	0.0173875	1283.72	1463.89	1592.16	1683.24	381.567	472.605	425.539	373.914	RRP8	23378
uspl1	ENSDARG00000034825	1.76597	0.00123575	6590.54	7108.03	8133.79	7815.35	2237.32	2033.6	2177.9	1962.56	USPL1	10208
cdc5l	ENSDARG00000043797	1.77057	5.02894e-10	3974.38	4023.38	4705.65	5014.58	1286.06	1402.8	1126.03	1371.02	CDC5L	988
ddx24	ENSDARG00000104708	1.79038	0.00136999	2685.5	3339.67	3496.5	3320.71	1044.79	834.068	750.684	918.959	DDX24	57062
akap17a	ENSDARG00000104768	1.80711	0.00145195	1547.35	1801.96	1202.57	1177.21	365.624	400.513	424.399	375.893	AKAP17A	8227
snx6	ENSDARG00000058444	1.80852	0.00849063	590.857	635.05	555.98	515.028	134.983	144.185	189.382	149.368	SNX6	58533
dnajb1a	ENSDARG00000099383	1.82458	0.0287227	1600.64	1666.06	481.026	482.328	229.578	278.356	271.524	316.541	DNAJB1	3337
mettl13	ENSDARG00000010905	1.83497	6.3829e-05	648.166	645.956	668	666.267	189.189	172.22	228.171	133.541	METTL13	51603
si:ch211-91p5.3	ENSDARG00000089227	1.83746	0.000157271	2288.92	1993.23	1843.38	1936.67	499.544	618.792	598.95	524.271	CXorf38	159013
pdcd7	ENSDARG00000038976	1.83768	0.000167908	943.307	987.389	873.919	855.111	262.526	228.292	247.566	261.147	PDCD7	10081
XPO5	ENSDARG00000098868	1.84836	0.000923829	799.462	745.785	1010.65	983.459	284.846	229.294	208.777	228.503	XPO5	57510
scly	ENSDARG00000073813	1.85307	0.00689385	280.241	213.081	309.702	311.47	92.4688	61.0782	69.5922	71.2218	SCLY	51540
polr3a	ENSDARG00000102569	1.85669	0.000231543	1617.84	1666.9	1350	1353.79	469.784	415.532	352.525	373.914	POLR3A	11128
gfer	ENSDARG00000070061	1.91073	0.0198528	357.609	441.263	458.787	411.205	134.983	113.145	84.4234	69.2434	GFER	2671
pigp	ENSDARG00000038805	1.97836	0.0349122	367.351	335.561	298.994	299.207	54.2059	40.0513	133.48	64.2974	PIGP	51227
znf292a	ENSDARG00000016763	1.99314	0.00280521	1299.77	1163.56	2091.31	2065.02	315.669	440.564	367.356	447.115	ZNF292	23036
thraa	ENSDARG00000000151	2.01231	0.01089	398.298	419.452	516.444	522.386	100.972	62.0795	126.635	131.562	THRA	7067
hdlbpa	ENSDARG00000009830	2.0128	0.000518905	20000.3	19308.2	30284.9	31142	6617.37	5484.02	5400.81	6409.96	HDLBP	3069
snx19b	ENSDARG00000079931	2.01748	0.000148268	2135.91	1983.17	1984.23	1944.03	377.315	507.65	563.583	496.574	SNX19	399979
lyplal1	ENSDARG00000088764	2.03745	0.0493153	242.99	239.087	285.815	303.294	58.4573	50.0641	27.3806	86.0596	LYPLAL1	127018
l3mbtl3	ENSDARG00000025983	2.05352	0.00405821	774.246	883.365	2886.16	2835.93	519.738	487.624	314.876	328.412	L3MBTL3	84456
nol12	ENSDARG00000038027	2.06689	0.000384404	1929.02	2009.17	1310.47	1364.42	372.001	424.543	330.848	375.893	NOL12	79159
nbas	ENSDARG00000008593	2.07799	1.83675e-07	1995.5	2004.98	2404.31	2290.65	610.082	451.578	463.188	500.531	NBAS	51594
nacc1b	ENSDARG00000078238	2.09804	0.0388033	279.095	254.188	313.82	294.302	58.4573	72.0923	63.888	33.6325	NACC1	112939
eif2b2	ENSDARG00000041397	2.10733	8.88714e-07	3380.09	3398.4	3349.06	3498.92	838.596	782.001	700.486	814.105	EIF2B2	8892
ttc14	ENSDARG00000013845	2.13691	0.00912601	5450.67	5758.23	5804.44	5694.74	1467.81	985.261	1129.45	1094.05	TTC14	151613
nus1	ENSDARG00000027813	2.13839	4.55075e-05	1198.91	1084.7	1067.48	1091.37	179.623	184.236	344.539	278.952	NUS1	116150
prr5a	ENSDARG00000075977	2.13874	0.00813326	792.585	739.074	1199.27	1205	254.023	217.278	227.03	114.746	PRR5	55615
tgfbr1a	ENSDARG00000017494	2.15473	0.023896	204.02	185.398	249.573	255.879	25.5086	54.0692	65.0288	30.6649	TGFBR1	7046
abcf2b	ENSDARG00000052331	2.16067	0.0167737	111.18	113.252	143.319	134.888	27.6344	21.0269	28.5214	21.7622	ABCF2	10061
mblac1	ENSDARG00000077314	2.17167	0.00705879	863.075	705.518	468.671	463.526	116.915	154.197	61.6063	179.044	MBLAC1	255374
ube2j2	ENSDARG00000061161	2.19459	4.25318e-05	324.942	307.039	235.571	261.602	64.8344	48.0615	61.6063	63.3082	UBE2J2	118424
surf6	ENSDARG00000035427	2.19727	0.0103677	467.642	401.835	255.339	328.637	89.2802	83.1064	50.1977	62.3191	SURF6	6838
si:dkey-23k10.5	ENSDARG00000011581	2.21802	0.00615355	1463.67	1488.21	163.088	165.136	126.48	200.256	200.791	110.789	GIMAP8	155038
pms1	ENSDARG00000000476	2.23148	7.12148e-05	514.062	439.585	658.116	648.282	107.349	117.15	118.649	119.692	PMS1	5378
tbc1d22b	ENSDARG00000026988	2.25447	0.00705879	497.443	502.503	458.787	482.328	104.16	98.1256	63.888	97.9299	TBC1D22B	55633
rrp36	ENSDARG00000032516	2.32881	2.61657e-07	629.827	762.563	829.44	863.286	139.235	162.208	148.311	143.433	RRP36	88745
adat1	ENSDARG00000061348	2.33655	5.47156e-06	661.92	727.329	518.091	591.874	138.172	135.173	109.522	94.9624	ADAT1	23536
RETSAT	ENSDARG00000070140	2.33741	0.0106055	226.944	230.698	202.624	216.639	29.7601	32.041	50.1977	39.5677	RETSAT	54884
ppm1f	ENSDARG00000005786	2.35729	0.00598454	235.54	235.732	121.08	125.896	27.6344	36.0461	33.0848	27.6974	PPM1F	9647
gnpat	ENSDARG00000074401	2.35779	9.4953e-10	785.134	704.679	1550.98	1575.33	242.332	219.281	193.946	231.471	GNPAT	8443
slc4a2b	ENSDARG00000052330	2.40257	0.0131107	928.98	972.289	694.358	677.712	200.881	77.0987	101.536	145.411	SLC4A2	6522
arhgef10lb	ENSDARG00000074244	2.40618	0.0197453	781.123	814.575	122.728	112.816	95.6574	48.0615	59.3245	85.0705	ARHGEF10L	55160
uqcrb	ENSDARG00000011146	2.4159	0.0326701	322.077	327.172	285.815	310.652	47.8287	40.0513	59.3245	41.546	UQCRB	7381
mgat4a	ENSDARG00000063330	2.42866	1.81783e-06	6291.39	6707.87	6671.77	6531.87	1136.2	898.15	1242.39	1453.12	MGAT4A	11320
fam117bb	ENSDARG00000009839	2.45558	0.0484362	637.85	682.028	387.951	401.395	59.5202	59.0756	104.959	69.2434	FAM117B	150864
fars2	ENSDARG00000091247	2.47709	1.83391e-07	681.405	605.688	1041.95	1006.35	145.612	123.158	149.452	165.195	FARS2	10667
ddx6	ENSDARG00000061338	2.58447	1.79634e-06	1541.61	1551.13	2210.74	2284.93	231.703	275.352	339.975	363.033	DDX6	1656
ptpn21	ENSDARG00000062248	2.60941	0.0338486	444.718	531.865	401.953	389.133	87.1545	25.032	23.958	83.0921	PTPN21	11099
ptrh1	ENSDARG00000098206	2.62134	6.24178e-06	429.245	371.634	570.807	537.101	76.5259	83.1064	62.7471	73.2002	PTRH1	138428
gfi1ab	ENSDARG00000044457	2.67194	0.000534791	1614.97	1603.98	2708.24	2719.02	346.492	440.564	244.143	199.817	GFI1	2672
soul5	ENSDARG00000075015	2.68366	0.026897	871.098	841.42	674.59	668.719	74.4002	58.0743	197.368	41.546	HEBP2	23593
arntl1b	ENSDARG00000035732	2.78619	0.00357642	1404.07	1098.12	941.46	934.409	201.943	152.195	92.4094	103.865	ARNTL	406
cabin1	ENSDARG00000079326	2.86269	0.000722345	1977.16	2191.22	1899.39	1850.01	198.755	316.405	268.101	173.108	CABIN1	23523
fam151b	ENSDARG00000020024	2.86456	1.52465e-06	683.124	636.728	313.82	311.47	74.4002	67.0859	54.7611	57.3731	FAM151B	167555
plcb3	ENSDARG00000068246	2.89206	0.00158852	577.102	574.649	270.165	295.119	40.3887	45.0577	38.7891	77.1569	PLCB3	5331
efl1	ENSDARG00000079672	2.91792	9.52725e-07	1758.82	1745.76	1667.12	1594.95	107.349	114.146	334.271	291.811	EFL1	79631
ahr2	ENSDARG00000021833	2.92156	0.000194843	12164.4	12273.2	21460	20567.6	1680.38	1748.24	2238.36	2244.48	AHR	196
ssbp3a	ENSDARG00000058237	2.92971	0.00738451	80.8058	107.38	200.153	187.209	10.6286	14.0179	19.3946	16.8163	SSBP3	23648
wu:fj29h11	ENSDARG00000096562	2.95016	0.00149391	14574.3	16153.1	806.378	814.235	730.185	934.196	1491.1	423.374	SACS	26278
COMP	ENSDARG00000098431	2.96268	0.00449385	176.512	178.686	195.211	158.596	17.0058	12.0154	28.5214	17.8054	COMP	1311
jarid2b	ENSDARG00000062268	3.04524	1.56194e-06	1378.86	1321.27	1550.98	1460.06	141.36	145.186	166.565	195.86	JARID2	3720
tppp	ENSDARG00000104399	3.15936	0.0376162	472.227	518.442	128.493	129.983	13.8172	18.0231	50.1977	7.91353	FAM104B	90736
hdac4	ENSDARG00000098349	3.17478	0.000415604	1902.66	2104.81	1788.2	1712.67	205.132	161.206	147.17	206.741	HDAC4	9759
pxnb	ENSDARG00000060766	3.18907	0.0123356	255.598	272.644	287.462	268.142	26.5715	19.0244	10.2677	32.6433	PXN	5829
sult1st1	ENSDARG00000028275	3.20344	0.0244829	565.068	517.603	605.401	637.654	64.8344	29.0372	66.1697	14.8379	SULT1A1	6817
zgc:172079	ENSDARG00000056762	3.20991	0.000198543	339.27	322.978	247.926	224.814	18.0686	24.0308	18.2537	47.4812	TM4SF1	4071
prdm11	ENSDARG00000074468	3.21203	3.79631e-07	387.409	338.078	462.082	493.773	39.3258	44.0564	51.3385	36.6001	PRDM11	56981
CABZ01015475.1	ENSDARG00000104841	3.22886	0.000392454	228.663	206.37	286.639	278.769	27.6344	30.0385	9.12685	25.719	JMJD8	339123
xylt2	ENSDARG00000059557	3.27017	1.74744e-07	140.98	140.097	175.443	203.559	14.88	15.0192	20.5354	13.8487	XYLT2	64132
abhd2a	ENSDARG00000025797	3.32567	2.1386e-05	275.084	267.61	308.878	327.002	17.0058	25.032	44.4934	19.7838	ABHD2	11057
slc4a4b	ENSDARG00000044808	3.42931	0.00116381	630.4	606.527	8543.98	8726.05	385.818	290.372	211.058	555.926	SLC4A4	8671
celsr1b	ENSDARG00000058259	3.44631	0.00121505	144.419	132.547	200.153	155.326	19.1315	12.0154	10.2677	6.92434	CELSR1	9620
adpgk2	ENSDARG00000062785	3.47566	1.8083e-06	739.287	600.655	714.95	748.017	41.4515	50.0641	88.9868	53.4163	ADPGK	83440
cacul1	ENSDARG00000021885	3.48781	2.91679e-06	113.472	105.702	154.851	163.501	7.44002	7.00897	11.4086	17.8054	CACUL1	143384
cept1a	ENSDARG00000058716	3.63545	0.000433766	330.673	287.744	323.704	320.462	15.9429	19.0244	27.3806	22.7514	CHPT1	56994
si:dkey-264d12.1	ENSDARG00000090973	3.64457	0.0344744	160.465	150.164	197.682	227.266	4.25144	15.0192	14.8311	0	CCDC50	152137
fam84a	ENSDARG00000018921	3.68509	0.0262024	576.529	571.293	765.194	739.025	15.9429	5.00641	39.93	65.2866	FAM84A	151354
pigt	ENSDARG00000075842	3.74079	3.45671e-07	522.659	415.257	300.641	294.302	23.3829	18.0231	36.5074	28.6865	PIGT	51604
FAM46A	ENSDARG00000116442	3.77567	0.000179504	103.729	91.4405	238.866	199.471	17.0058	4.00513	11.4086	6.92434	TENT5A	55603
kcnq5a	ENSDARG00000069954	3.79401	0.0136481	453.315	501.664	795.67	683.434	0	26.0333	60.4654	29.6757	KCNQ5	56479
dgcr2	ENSDARG00000042962	3.84301	1.36806e-08	450.449	473.98	598.812	486.416	24.4458	27.0346	39.93	38.5785	DGCR2	9993
rbm45	ENSDARG00000063731	3.84537	6.95457e-10	524.951	455.525	639.172	597.596	25.5086	31.0397	52.4794	37.5893	RBM45	129831
dcxr	ENSDARG00000079271	3.89437	0.000432944	234.967	267.61	657.292	607.406	48.8916	6.00769	15.972	25.719	DCXR	51181
cyp2aa11	ENSDARG00000102805	3.93258	2.29614e-06	289.411	289.422	116.962	82.568	9.56574	4.00513	17.1128	14.8379	CYP2J2	1573
lmf2a	ENSDARG00000078094	3.93735	1.66581e-08	170.208	183.72	144.143	125.078	12.7543	10.0128	5.70428	8.90272	LMF2	91289
cdk14	ENSDARG00000074665	3.99643	8.32409e-07	137.542	98.9906	112.843	111.181	9.56574	7.00897	6.84514	2.96757	CDK14	5218
arvcfb	ENSDARG00000061688	4.17559	0.0332439	751.322	740.752	300.641	322.915	5.3143	41.0525	10.2677	2.96757	ARVCF	421
hnf1a	ENSDARG00000009470	4.22382	0.00376329	316.919	281.033	130.141	145.516	0	13.0167	11.4086	8.90272	HNF1A	6927
nfat5a	ENSDARG00000020872	4.29338	8.66357e-10	1887.19	2195.41	2481.73	2360.14	77.5888	111.142	155.156	76.1677	NFAT5	10725
vcla	ENSDARG00000098695	4.32327	0.00211624	307.177	364.084	1180.33	1111.81	13.8172	45.0577	44.4934	3.95677	VCL	7414
atf5b	ENSDARG00000077785	4.39804	0.00174314	2297.52	2119.91	2540.21	2534.27	88.2174	85.1089	86.7051	69.2434	ATF5	22809
adgrd1	ENSDARG00000053344	4.40307	0.00364388	545.009	520.959	4073.07	4219.14	81.8402	53.0679	63.888	111.779	ADGRD1	283383
gldc	ENSDARG00000035120	4.52627	0.000798092	184.535	194.626	191.093	176.581	6.37716	1.00128	5.70428	10.8811	GLDC	2731
dab2	ENSDARG00000031761	4.55708	0.0130521	359.328	373.312	163.088	161.866	10.6286	3.00385	2.28171	9.89191	DAB2	1601
dclk2a	ENSDARG00000034093	4.9094	3.00998e-05	200.009	223.987	689.416	642.559	9.56574	16.0205	5.70428	15.8271	DCLK2	166614
nfixa	ENSDARG00000043226	4.93725	1.25789e-05	202.874	260.899	117.785	87.4731	4.25144	8.01025	2.28171	2.96757	NFIX	4784
cox6a2	ENSDARG00000054588	5.06416	8.7651e-06	879.121	953.833	144.967	147.968	9.56574	17.0218	20.5354	4.94596	COX6A2	1339
dip2ca	ENSDARG00000062154	5.09728	2.55334e-10	638.423	703.001	589.751	604.954	26.5715	13.0167	12.5494	14.8379	DIP2C	22982
nme2b.2	ENSDARG00000099420	5.12999	3.97622e-05	167.343	239.926	246.279	225.631	1.06286	2.00256	13.6903	2.96757	NME2	4831
si:ch211-1e14.1	ENSDARG00000063361	5.13241	0.000198747	430.391	494.953	131.788	121.808	8.50288	1.00128	13.6903	1.97838	KIAA1549	57670
valopa	ENSDARG00000021150	5.13819	0.000114015	586.272	686.223	1537.8	1531.19	18.0686	41.0525	25.0988	10.8811	OPN1LW	5956
sema3h	ENSDARG00000042616	5.1458	0.0044602	212.617	271.805	344.296	356.432	1.06286	6.00769	11.4086	1.97838	SEMA3A	10371
zgc:112234	ENSDARG00000105507	5.20429	0.000259398	480.823	490.758	359.122	359.702	6.37716	7.00897	3.42257	16.8163	HIST2H2BE	8349
si:dkey-23a13.17	ENSDARG00000105328	5.2078	0.000287435	181.097	161.069	246.279	250.974	4.25144	6.00769	3.42257	2.96757	HIST1H1E	3008
anks1b	ENSDARG00000003512	5.22127	0.000410878	399.444	455.525	1648.17	1555.71	9.56574	8.01025	53.6203	7.91353	ANKS1B	56899
ptpn13	ENSDARG00000103699	5.36601	1.7773e-06	878.548	900.143	345.943	362.155	12.7543	15.0192	10.2677	11.8703	PTPN13	5783
SPTBN4	ENSDARG00000092624	5.48669	0.0001741	268.78	328.011	4101.08	3958.36	3.18858	92.1179	36.5074	11.8703	SPTBN4	57731
slc7a1	ENSDARG00000016439	5.83698	0.00945088	122.068	101.507	183.679	192.931	2.12572	2.00256	0	0.989191	SLC7A1	6541
chtopb	ENSDARG00000070430	5.94892	4.16012e-05	438.988	439.585	692.71	709.595	5.3143	5.00641	3.42257	13.8487	CHTOP	26097
si:ch73-233k15.2	ENSDARG00000073718	5.98143	2.29161e-07	357.036	317.105	115.314	156.961	2.12572	4.00513	4.56343	1.97838	APOL3	80833
farp2	ENSDARG00000016429	6.11958	0.000159988	158.173	153.519	2514.68	2481.95	9.56574	26.0333	11.4086	6.92434	FARP2	9855
nfasca	ENSDARG00000061099	6.21664	4.96051e-05	766.222	691.256	266.871	277.952	9.56574	4.00513	3.42257	2.96757	NFASC	23114
FP236812.3	ENSDARG00000114180	6.31629	6.79394e-08	427.526	431.196	222.392	220.726	6.37716	1.00128	2.28171	3.95677	HIST2H2BE	8349
neb	ENSDARG00000032630	6.48722	2.83767e-09	1614.4	1832.16	1988.35	2119.79	18.0686	17.0218	14.8311	21.7622	NEB	4703
eps8l2	ENSDARG00000058108	6.54699	0.000576725	320.358	333.045	177.09	147.968	1.06286	0	4.56343	0.989191	EPS8L2	64787
zgc:112234	ENSDARG00000078941	6.54699	0.0278629	91.1214	118.285	123.551	107.093	1.06286	0	0	0	HIST1H2BH	8345
tnk2b	ENSDARG00000104409	6.56108	8.53714e-08	542.144	610.722	143.319	138.158	1.06286	3.00385	3.42257	4.94596	TNK2	10188
otofa	ENSDARG00000030832	6.6007	6.1191e-08	559.91	597.299	512.326	533.831	5.3143	2.00256	3.42257	7.91353	OTOF	9381
zfhx3	ENSDARG00000103057	6.84374	3.38781e-12	3327.94	3964.66	2288.99	2246.5	5.3143	19.0244	45.6343	20.773	ZFHX3	463
ociad2	ENSDARG00000052336	6.94442	3.95535e-05	1812.11	1900.12	250.397	238.712	5.3143	5.00641	11.4086	1.97838	OCIAD2	132299
map1ab	ENSDARG00000022045	7.03469	4.52907e-06	94.56	104.863	2753.54	2798.32	3.18858	12.0154	17.1128	0.989191	MAP1A	4130
b4galnt1b	ENSDARG00000077352	7.10293	3.40912e-05	331.82	337.239	283.344	329.455	2.12572	0	4.56343	0	B4GALNT1	2583
ndrg2	ENSDARG00000011170	7.28122	9.00577e-21	1326.13	1436.2	1061.72	1082.38	7.44002	9.01154	7.986	4.94596	NDRG2	57447
fndc1	ENSDARG00000002847	7.60106	0.00567459	139.834	134.225	130.964	165.954	0	0	1.14086	0	FNDC1	84624
col16a1	ENSDARG00000009194	8.36355	0.000247368	2562.86	2810.33	2396.07	2458.24	0	13.0167	4.56343	0	COL16A1	1307
si:ch1073-153i20.4	ENSDARG00000105350	8.70022	1.61044e-08	273.364	235.732	290.757	298.389	0	1.00128	0	0.989191	HIST1H1B	3009
mhc2dab	ENSDARG00000079105	9.30935	7.96945e-15	15251.7	13948.4	2273.34	2449.25	3.18858	24.0308	15.972	3.95677	HLA-DPB1	3115
quo	ENSDARG00000073684	9.33574	9.42131e-07	1382.87	1358.18	102.959	128.348	0	0	2.28171	0.989191	PLEKHG4	25894
si:ch211-181d7.3	ENSDARG00000068621	10.2587	0.000611589	3556.03	3213.84	3413.31	3457.23	0	1.00128	3.42257	0.989191	NLRC3	197358
si:ch211-194e15.5	ENSDARG00000061804	10.5069	5.01659e-16	1229.28	1076.31	1481.79	1492.76	1.06286	0	0	1.97838	KIAA1522	57648
pltp	ENSDARG00000104495	11.5831	3.86535e-07	772.526	812.897	17348.2	17586.2	2.12572	1.00128	3.42257	0.989191	PLTP	5360
