# Supplementary material for: Zebrafish B cell acute lymphoblastic leukemia: new findings in an old model
Source: Oncotarget. 2020 Apr 14;11(15):1292–305. doi: 10.18632/oncotarget.27555 (PMC7170496; doi:10.18632/oncotarget.27555)
Supplement: Supplementary file 4 [file oncotarget-11-1292-s004.xlsx]

## Sheet: Sheet1
Supplementary Table 4: Pathways differing between hMYC vs. mMyc B-ALL
ID	SystematicName	Description	Source	geneRatio	bgRatio	pvalue	p.adjust	qvalue	entrezID	geneName	geneCount
Up-regulated in mMyc B-ALL
GO_RNA_BINDING	M19180	Interacting selectively and non-covalently with an RNA molecule or a portion thereof.	GO:0003723	0.198953	1922/23078	3.77492e-07	0.0017576	0.0016399	11338/65095/9875/60528/85865/1431/23029/11176/79868/23567/55720/9898/79039/9100/132/54517/2194/64794/23378/988/57062/8227/57510/3069/79159/8892/6838/88745/23536/10667/1656/138428/79631/55603/129831/3008/26097/3009	U2AF2/KRI1/URB1/ELAC2/GTPBP10/CS/RBM34/BAZ2A/ALG13/ZNF346/TSR1/UBAP2L/DDX54/USP10/ADK/PUS7/FASN/DDX31/RRP8/CDC5L/DDX24/AKAP17A/XPO5/HDLBP/NOL12/EIF2B2/SURF6/RRP36/ADAT1/FARS2/DDX6/PTRH1/EFL1/TENT5A/RBM45/HIST1H1E/CHTOP/HIST1H1B	38
GRAESSMANN_APOPTOSIS_BY_DOXORUBICIN_DN	M1105	Genes down-regulated in ME-A cells (breast cancer) undergoing apoptosis in response to doxorubicin	Pubmed 17160024	0.172775	1722/23078	4.94571e-06	0.00657921	0.00613863	6767/80185/65095/60528/10195/9898/26610/55626/132/8801/23378/159013/11128/51227/23036/7067/127018/151613/23536/55160/10667/1656/11099/79631/3720/90736/339123/8671/152137/9993/4784/3008/463	ST13/TTI2/KRI1/ELAC2/ALG3/UBAP2L/ELP4/AMBRA1/ADK/SUCLG2/RRP8/CXorf38/POLR3A/PIGP/ZNF292/THRA/LYPLAL1/TTC14/ADAT1/ARHGEF10L/FARS2/DDX6/PTPN21/EFL1/JARID2/FAM104B/JMJD8/SLC4A4/CCDC50/DGCR2/NFIX/HIST1H1E/ZFHX3	33
KRIGE_RESPONSE_TO_TOSEDOSTAT_6HR_DN	M19907	Genes down-regulated in HL-60 cells (acute promyelocytic leukemia, APL) after treatment with the aminopeptidase inhibitor tosedostat (CHR-2797) [PubChem=15547703] for 6 h.	Pubmed 18701491	0.125654	938/23078	9.62457e-07	0.00179248	0.00167245	63892/10195/11176/152579/55720/9898/79039/54517/2194/64794/57062/3337/57510/51540/55615/10061/11320/150864/23648/26278/9759/55603/51181/9855	THADA/ALG3/BAZ2A/SCFD2/TSR1/UBAP2L/DDX54/PUS7/FASN/DDX31/DDX24/DNAJB1/XPO5/SCLY/PRR5/ABCF2/MGAT4A/FAM117B/SSBP3/SACS/HDAC4/TENT5A/DCXR/FARP2	24
ACEVEDO_LIVER_CANCER_UP	M15709	Genes up-regulated in hepatocellular carcinoma (HCC) compared to normal liver samples.	Pubmed 18413731	0.120419	972/23078	6.03217e-06	0.00680269	0.00634715	1020/23029/9724/9926/6668/988/3337/51603/159013/10081/127018/51594/8892/88745/23536/8443/7381/10667/3720/64132/51604/8349/26097	CDK5/RBM34/UTP14C/LPGAT1/SP2/CDC5L/DNAJB1/METTL13/CXorf38/PDCD7/LYPLAL1/NBAS/EIF2B2/RRP36/ADAT1/GNPAT/UQCRB/FARS2/JARID2/XYLT2/PIGT/HIST2H2BE/CHTOP	23
GO_NCRNA_METABOLIC_PROCESS	M13371	The chemical reactions and pathways involving non-coding RNA transcripts (ncRNAs).	GO:0034660	0.0890052	461/23078	3.20239e-07	0.0017576	0.0016399	79691/65095/9875/60528/63892/3035/9724/55720/26610/10557/54517/23378/57510/79159/88745/23536/10667	QTRT2/KRI1/URB1/ELAC2/THADA/HARS/UTP14C/TSR1/ELP4/RPP38/PUS7/RRP8/XPO5/NOL12/RRP36/ADAT1/FARS2	17
GSE19825_NAIVE_VS_IL2RAHIGH_DAY3_EFF_CD8_TCELL_DN	M4300	Genes down-regulated in comparison of naive CD8 T cells versus effector CD8 IL2RA [GeneID=3559] high T cells at.	GSE19825_1388_200_DN	0.0575916	200/23078	9.33123e-07	0.00179248	0.00167245	2475/83943/8801/2194/51540/3069/399979/5378/79631/9759/91289	MTOR/IMMP2L/SUCLG2/FASN/SCLY/HDLBP/SNX19/PMS1/EFL1/HDAC4/LMF2	11
GO_RIBOSOME_BIOGENESIS	M10424	A cellular process that results in the biosynthesis of constituent macromolecules, assembly, and arrangement of constituent parts of ribosome subunits; includes transport to the sites of protein synthesis.	GO:0042254	0.0575916	286/23078	2.80948e-05	0.0201245	0.0187769	65095/9875/85865/9724/55720/64794/23378/79159/6838/88745/79631	KRI1/URB1/GTPBP10/UTP14C/TSR1/DDX31/RRP8/NOL12/SURF6/RRP36/EFL1	11
GSE37301_COMMON_LYMPHOID_PROGENITOR_VS_CD4_TCELL_UP	M8868	Genes up-regulated in common lymphoid progenitors versus CD4 [GeneID=920] T cells.	GSE37301_2611_200_UP	0.052356	199/23078	6.57477e-06	0.00680269	0.00634715	4552/9875/10195/79039/8227/51603/55603/10725/7414/166614	MTRR/URB1/ALG3/DDX54/AKAP17A/METTL13/TENT5A/NFAT5/VCL/DCLK2	10
GO_TRNA_PROCESSING	M16373	The process in which a pre-tRNA molecule is converted to a mature tRNA, ready for addition of an aminoacyl group.	GO:0008033	0.0418848	130/23078	1.30514e-05	0.0121534	0.0113396	79691/60528/63892/26610/10557/54517/23536/10667	QTRT2/ELAC2/THADA/ELP4/RPP38/PUS7/ADAT1/FARS2	8
GO_OLIGOSACCHARIDE_LIPID_INTERMEDIATE_BIOSYNTHETIC_PROCESS	M16610	The chemical reactions and pathways resulting in the formation of an oligosaccharide-lipid intermediate, such as a molecule of dolichol-P-man or dolicol-P-Glc used in N-linked glycosylation.	GO:0006490	0.0209424	20/23078	1.98565e-05	0.0154087	0.0143768	10195/79868/57171/116150	ALG3/ALG13/DOLPP1/NUS1	4
Up-regulated in hMYC B-ALL
GO_POSITIVE_REGULATION_OF_MULTICELLULAR_ORGANISMAL_PROCESS	M13152	Any process that activates or increases the frequency, rate or extent of an organismal process, any of the processes pertinent to the function of an organism above the cellular level; includes the integrated processes of tissues and organs.	GO:0051240	0.243902	1795/23078	2.18445e-13	1.19621e-09	8.56191e-10	22865/1960/8153/1536/2624/5732/8507/30009/4208/5468/7096/10371/79006/54106/55553/4609/4099/54997/26253/154/6498/9734/5604/10497/3929/22849/23191/3717/7442/4804/695/7852/23414/8692/5155/386724/28514/26191/8997/84433/10252/1535/136/4615/3373/3662/10892/4088/673/64855	SLITRK3/EGR3/RND2/CYBB/GATA2/PTGER2/ENC1/TBX21/MEF2C/PPARG/TLR1/SEMA3A/METRN/TLR9/SOX6/MYC/MAG/TESC/CLEC4E/ADRB2/SKIL/HDAC9/MAP2K1/UNC13B/LBP/CPEB3/CYFIP1/JAK2/TRPV1/NGFR/BTK/CXCR4/ZFPM2/HYAL2/PDGFB/AMIGO3/DLL1/PTPN22/KALRN/CARD11/SPRY1/CYBA/ADORA2B/MYD88/HYAL1/IRF4/MALT1/SMAD3/BRAF/FAM129B	50
GO_REGULATION_OF_CELL_DIFFERENTIATION	M13423	Any process that modulates the frequency, rate or extent of cell differentiation, the process in which relatively unspecialized cells acquire specialized structural and functional features.	GO:0045595	0.243902	1863/23078	8.86418e-13	2.90898e-09	2.08211e-09	1960/8153/84525/54206/57091/2624/8507/30009/4208/5468/57864/10371/79006/54106/55553/4609/441478/4099/84466/54997/639/79633/6498/1514/9734/55966/5604/22849/1942/23191/3717/7442/4804/695/7852/23414/3399/5155/393/4077/28514/8997/84433/4094/3662/10892/4088/673/64855/349667	EGR3/RND2/HOPX/ERRFI1/CASS4/GATA2/ENC1/TBX21/MEF2C/PPARG/SLC46A2/SEMA3A/METRN/TLR9/SOX6/MYC/NRARP/MAG/MEGF10/TESC/PRDM1/FAT4/SKIL/CTSL/HDAC9/AJAP1/MAP2K1/CPEB3/EFNA1/CYFIP1/JAK2/TRPV1/NGFR/BTK/CXCR4/ZFPM2/ID3/PDGFB/ARHGAP4/NBR1/DLL1/KALRN/CARD11/MAF/IRF4/MALT1/SMAD3/BRAF/FAM129B/RTN4RL2	50
GO_HOMEOSTATIC_PROCESS	M11223	Any biological process involved in the maintenance of an internal steady state.	GO:0042592	0.234146	1913/23078	3.07616e-11	2.85933e-08	2.04658e-08	6005/2151/286530/1536/793/2624/5732/4208/5468/57864/10365/6366/54106/1134/55553/4609/6444/84560/154/6498/9734/84329/10497/3717/7442/4804/10461/7852/4688/8692/23228/28514/5768/84433/2053/26154/1535/653361/8698/613/22841/3708/8660/3662/4088/84286/526/5127	RHAG/F2RL2/P2RY8/CYBB/CALB1/GATA2/PTGER2/MEF2C/PPARG/SLC46A2/KLF2/CCL21/TLR9/CHRNA1/SOX6/MYC/SGCD/MT4/ADRB2/SKIL/HDAC9/HVCN1/UNC13B/JAK2/TRPV1/NGFR/MERTK/CXCR4/NCF2/HYAL2/PLCL2/DLL1/QSOX1/CARD11/EPHX2/ABCA12/CYBA/NCF1/S1PR4/BCR/RAB11FIP2/ITPR1/IRS2/IRF4/SMAD3/TMEM175/ATP6V1B2/CDK16	48
GO_POSITIVE_REGULATION_OF_MOLECULAR_FUNCTION	M12495	Any process that activates or increases the rate or extent of a molecular function, an elemental biological activity occurring at the molecular level, such as catalysis or binding.	GO:0044093	0.229268	1756/23078	5.62223e-12	1.0003e-08	7.15969e-09	85397/54206/57091/5660/4208/5468/6366/54106/4609/54997/154/5604/1847/1942/3717/51429/4804/695/7852/79890/4688/1647/112574/5155/393/23228/6362/1326/8997/84433/26286/7410/1535/653361/8698/613/136/4615/3662/10892/4088/673/64855/444/4750/256987/2760	RGS8/ERRFI1/CASS4/PSAP/MEF2C/PPARG/CCL21/TLR9/MYC/TESC/ADRB2/MAP2K1/DUSP5/EFNA1/JAK2/SNX9/NGFR/BTK/CXCR4/RIN3/NCF2/GADD45A/SNX18/PDGFB/ARHGAP4/PLCL2/CCL18/MAP3K8/KALRN/CARD11/ARFGAP3/VAV2/CYBA/NCF1/S1PR4/BCR/ADORA2B/MYD88/IRF4/MALT1/SMAD3/BRAF/FAM129B/ASPH/NEK1/SERINC5/GM2A	47
GO_REGULATION_OF_IMMUNE_SYSTEM_PROCESS	M13496	Any process that modulates the frequency, rate, or extent of an immune system process.	GO:0002682	0.219512	1631/23078	6.39344e-12	1.0003e-08	7.15969e-09	3485/1960/945/6812/933/2624/30009/4208/5468/57864/7096/6366/54106/4609/441478/54997/26253/639/1514/64092/3929/100423062/23191/3717/695/10461/1508/23228/1326/28514/26191/84433/7410/1535/613/136/973/4615/8660/3662/10892/4088/673/10695/7456	IGFBP2/EGR3/CD33/STXBP1/CD22/GATA2/TBX21/MEF2C/PPARG/SLC46A2/TLR1/CCL21/TLR9/MYC/NRARP/TESC/CLEC4E/PRDM1/CTSL/SAMSN1/LBP/IGLL5/CYFIP1/JAK2/BTK/MERTK/CTSB/PLCL2/MAP3K8/DLL1/PTPN22/CARD11/VAV2/CYBA/BCR/ADORA2B/CD79A/MYD88/IRS2/IRF4/MALT1/SMAD3/BRAF/CNPY3/WIPF1	45
CHEN_METABOLIC_SYNDROM_NETWORK	M1920	Genes forming the macrophage-enriched metabolic network (MEMN) claimed to have a causal relationship with the metabolic syndrom traits.	Pubmed 18344982	0.185366	1213/23078	9.67348e-12	1.3243e-08	9.47874e-09	3485/945/6812/933/1536/5732/27071/822/171177/5660/1959/5468/94240/84418/7107/10538/55966/84329/64092/1847/5662/23191/10903/4688/393/1508/1326/26191/84433/340348/1535/1439/23136/203/64855/643008/3275/526	IGFBP2/CD33/STXBP1/CD22/CYBB/PTGER2/DAPP1/CAPG/RHOV/PSAP/EGR2/PPARG/EPSTI1/CYSTM1/GPR137B/BATF/AJAP1/HVCN1/SAMSN1/DUSP5/PSD/CYFIP1/MTMR11/NCF2/ARHGAP4/CTSB/MAP3K8/PTPN22/CARD11/TSPAN33/CYBA/CSF2RB/EPB41L3/AK1/FAM129B/SMIM5/PRMT2/ATP6V1B2	38
GO_LYMPHOCYTE_ACTIVATION	M12500	A change in morphology and behavior of a lymphocyte resulting from exposure to a specific antigen, mitogen, cytokine, chemokine, cellular ligand, or soluble factor.	GO:0046649	0.141463	721/23078	1.11289e-11	1.35426e-08	9.69317e-09	3485/1960/933/30009/4208/57864/6366/54106/441478/10538/26253/639/9734/64092/100423062/695/10461/23228/1326/28514/26191/84433/973/8660/3662/10892/4088/673/8935	IGFBP2/EGR3/CD22/TBX21/MEF2C/SLC46A2/CCL21/TLR9/NRARP/BATF/CLEC4E/PRDM1/HDAC9/SAMSN1/IGLL5/BTK/MERTK/PLCL2/MAP3K8/DLL1/PTPN22/CARD11/CD79A/IRS2/IRF4/MALT1/SMAD3/BRAF/SKAP2	29
GO_LEUKOCYTE_DIFFERENTIATION	M11644	The process in which a relatively unspecialized hemopoietic precursor cell acquires the specialized features of a leukocyte. A leukocyte is an achromatic cell of the myeloid or lymphoid lineages capable of ameboid movement, found in blood or other tissue.	GO:0002521	0.117073	508/23078	2.94593e-11	2.85933e-08	2.04658e-08	1960/2624/30009/4208/5468/57864/54106/4609/441478/54997/10538/26253/639/9734/695/10461/23228/28514/26191/84433/973/3662/10892/673	EGR3/GATA2/TBX21/MEF2C/PPARG/SLC46A2/TLR9/MYC/NRARP/TESC/BATF/CLEC4E/PRDM1/HDAC9/BTK/MERTK/PLCL2/DLL1/PTPN22/CARD11/CD79A/IRF4/MALT1/BRAF	24
GSE26343_UNSTIM_VS_LPS_STIM_NFAT5_KO_MACROPHAGE_DN	M8643	Genes down-regulated in bone marrow-derived macrophages with NFAT5 [GeneID=10725] knockout: control versus stimulated with LPS.	GSE26343_2484_200_DN	0.0829268	200/23078	3.01517e-12	6.60443e-09	4.72715e-09	1960/1844/54206/57091/27071/639/6498/84329/64092/1847/64651/5155/1326/23220/340348/1439/136	EGR3/DUSP2/ERRFI1/CASS4/DAPP1/PRDM1/SKIL/HVCN1/SAMSN1/DUSP5/CSRNP1/PDGFB/MAP3K8/DTX4/TSPAN33/CSF2RB/ADORA2B	17
GSE2405_0H_VS_12H_A_PHAGOCYTOPHILUM_STIM_NEUTROPHIL_UP	M6197	Genes up-regulated in polymorphonuclear leukocytes (12h): control versus infection by A. phagocytophilum.	GSE2405_3586_200_UP	0.0780488	200/23078	3.36578e-11	2.85933e-08	2.04658e-08	92196/5732/8507/822/1959/10365/7096/54997/84329/79890/5768/84433/8698/4615/3662/2760	DAPL1/PTGER2/ENC1/CAPG/EGR2/KLF2/TLR1/TESC/HVCN1/RIN3/QSOX1/CARD11/S1PR4/MYD88/IRF4/GM2A	16
